# Supplementary material for: (m-Phenyl­enedimethyl­ene)bis­(triphenyl­phospho­nium) bis­[chlorido(penta­fluoro­phen­yl)aurate(I)] dichloro­methane disolvate
Source: Acta Crystallogr Sect E Struct Rep Online. 2009 Nov 4;65(Pt 12):m1499. doi: 10.1107/S1600536809045474 (PMC2971990; doi:10.1107/S1600536809045474)
Supplement: Supplementary file 1 [file e-65-m1499-sup1.cif]

##############################################################################
###                                                                        ###
###        Electronic paper (Acta Crystallographica Section E)             ###
###                                                                        ###
##############################################################################
#                                                                            #
# This CIF contains the data in a paper accepted for publication in Acta     #
# Crystallographica Section E. It conforms to the requirements of Notes      #
# for Authors for Section E, and has been peer reviewed under the auspices   #
# of the IUCr Commission on Journals.                                        #
#                                                                            #
# Full details of the Crystallographic Information File format               #
# are given in the paper "The Crystallographic Information File (CIF):       #
# a New Standard Archive File for Crystallography" by S. R. Hall, F. H.      #
# Allen and I. D. Brown [Acta Cryst. (1991), A47, 655-685].                  #
#                                                                            #
# The current version of the core CIF dictionary is obtainable from          #
# ftp://ftp.iucr.org/pub/cif_core.dic. The current version number is 2.4.    #
#                                                                            #
# Software is freely available for graphical display of the structure(s) in  #
# this CIF.  For information consult the CIF home page http://www.iucr.org/  #
# cif/home.html                                                              #
#                                                                            #
# This file may be used for bona fide research purposes within the           #
# scientific community so long as proper attribution is given to the journal # 
# article from which it was obtained.                                        #
#                                                                            #
##############################################################################
                                             
data_I
_audit_creation_method     SHELXL-97
_chemical_name_systematic
;
(<i>m</i>-Phenylenedimethylene)bis(triphenylphosphonium)
bis[chlorido(pentafluorophenyl)aurate(I)] dichloromethane disolvate
;
_chemical_name_common     ?
_chemical_formula_moiety     'C44 H38 P2 2+, 2(C6 Au Cl F5 -), 2(C H2 Cl2)'
_chemical_formula_sum     'C58 H42 Au2 Cl6 F10 P2'
_chemical_formula_iupac     '(C44 H38 P2) [Au Cl (C6 F5)]2, 2C H2 Cl2'
_chemical_formula_weight     1597.5
_chemical_melting_point     ?
_symmetry_cell_setting     orthorhombic
_symmetry_space_group_name_H-M     'P b a 2'
_symmetry_space_group_name_Hall     'P 2 -2ab'
loop_
    _symmetry_equiv_pos_as_xyz
    'x, y, z'
    '-x, -y, z'
    '-x+1/2, y+1/2, z'
    'x+1/2, -y+1/2, z'
_cell_length_a     14.506(3)
_cell_length_b     22.083(4)
_cell_length_c     8.9439(18)
_cell_angle_alpha     90.00
_cell_angle_beta     90.00
_cell_angle_gamma     90.00
_cell_volume     2865.1(10)
_cell_formula_units_Z     2
_cell_measurement_reflns_used     ?
_cell_measurement_theta_min     ?
_cell_measurement_theta_max     ?
_cell_measurement_temperature     203(2)
_exptl_crystal_description     needle
_exptl_crystal_colour     colourless
_exptl_crystal_size_max     0.35
_exptl_crystal_size_mid     0.12
_exptl_crystal_size_min     0.12
_exptl_crystal_density_diffrn     1.852
_exptl_crystal_density_meas     ?
_exptl_crystal_density_method     'not measured'
_exptl_crystal_F_000     1540
_exptl_absorpt_coefficient_mu     5.521
_exptl_absorpt_correction_type     multi-scan
_exptl_absorpt_process_details     '(DENZO; Otwinowski & Minor, 1997)'
_exptl_absorpt_correction_T_min     0.207
_exptl_absorpt_correction_T_max     0.516
_exptl_special_details
;
;
_diffrn_ambient_temperature     203(2)
_diffrn_radiation_type     MoK\a
_diffrn_radiation_wavelength     0.71073
_diffrn_radiation_source     'fine-focus sealed tube'
_diffrn_radiation_monochromator     graphite
_diffrn_measurement_device_type     'Nonius Kappa CCD'
_diffrn_measurement_method     '\f and \w'
_diffrn_detector_area_resol_mean     ?
_diffrn_reflns_number     60733
_diffrn_reflns_av_R_equivalents     0.0415
_diffrn_reflns_av_sigmaI/netI     0.0344
_diffrn_reflns_theta_min     3.73
_diffrn_reflns_theta_max     27.51
_diffrn_reflns_theta_full     27.51
_diffrn_measured_fraction_theta_max     0.996
_diffrn_measured_fraction_theta_full     0.996
_diffrn_reflns_limit_h_min     -18
_diffrn_reflns_limit_h_max     18
_diffrn_reflns_limit_k_min     -28
_diffrn_reflns_limit_k_max     28
_diffrn_reflns_limit_l_min     -11
_diffrn_reflns_limit_l_max     11
_diffrn_standards_number     ?
_diffrn_standards_interval_count     ?
_diffrn_standards_interval_time     ?
_diffrn_standards_decay_%     ?
_refine_special_details
;
Refinement of <i>F</i>^2^ against ALL reflections. The weighted <i>R</i>-factor
<i>wR</i> and goodness of fit <i>S</i> are based on <i>F</i>^2^, conventional
<i>R</i>-factors <i>R</i> are based on <i>F</i>, with <i>F</i> set to zero for
negative <i>F</i>^2^. The threshold expression of <i>F</i>^2^ >
2\s(<i>F</i>^2^) is used only for calculating <i>R</i>-factors(gt) <i>etc</i>.
and is not relevant to the choice of reflections for refinement.
<i>R</i>-factors based on <i>F</i>^2^ are statistically about twice as large
as those based on <i>F</i>, and <i>R</i>- factors based on ALL data will be
even larger.
;
_reflns_number_total     6565
_reflns_number_gt     5638
_reflns_threshold_expression     I>2\s(I)
_refine_ls_structure_factor_coef     Fsqd
_refine_ls_matrix_type     full
_refine_ls_R_factor_all     0.0335
_refine_ls_R_factor_gt     0.0235
_refine_ls_wR_factor_gt     0.0491
_refine_ls_wR_factor_ref     0.0523
_refine_ls_goodness_of_fit_ref     1.033
_refine_ls_restrained_S_all     1.033
_refine_ls_number_reflns     6565
_refine_ls_number_parameters     353
_refine_ls_number_restraints     1
_refine_ls_hydrogen_treatment     constr
_refine_ls_weighting_scheme     calc
_refine_ls_weighting_details
         'calc w=1/[\s^2^(Fo^2^)+(0.0174P)^2^+1.2785P] where P=(Fo^2^+2Fc^2^)/3'
_atom_sites_solution_hydrogens     geom
_atom_sites_solution_primary     direct
_atom_sites_solution_secondary     difmap
_refine_ls_shift/su_max     0.001
_refine_ls_shift/su_mean     0.000
_refine_diff_density_max     0.497
_refine_diff_density_min     -0.499
_refine_ls_extinction_method     none
_refine_ls_extinction_coef     ?
_refine_ls_abs_structure_details     'Flack (1983), 3067 Friedel pairs'
_refine_ls_abs_structure_Flack     0.034(5)
loop_
    _atom_type_symbol
    _atom_type_description
    _atom_type_scat_dispersion_real
    _atom_type_scat_dispersion_imag
    _atom_type_scat_source
    'C' 'C' 0.0033 0.0016
                         'International Tables Vol C Tables 4.2.6.8 and 6.1.1.4'
    'H' 'H' 0.0000 0.0000
                         'International Tables Vol C Tables 4.2.6.8 and 6.1.1.4'
    'F' 'F' 0.0171 0.0103
                         'International Tables Vol C Tables 4.2.6.8 and 6.1.1.4'
    'P' 'P' 0.1023 0.0942
                         'International Tables Vol C Tables 4.2.6.8 and 6.1.1.4'
    'Au' 'Au' -2.0133 8.8022
                         'International Tables Vol C Tables 4.2.6.8 and 6.1.1.4'
    'Cl' 'Cl' 0.1484 0.1585
                         'International Tables Vol C Tables 4.2.6.8 and 6.1.1.4'
_computing_data_collection     'COLLECT (Nonius, 1998)'
_computing_cell_refinement     'DENZO (Otwinowski & Minor, 1997)'
_computing_data_reduction     'DENZO (Otwinowski & Minor, 1997)'
_computing_structure_solution     'SHELXS97 (Sheldrick, 2008)'
_computing_structure_refinement     'SHELXL97 (Sheldrick, 2008)'
_computing_molecular_graphics
                                'X-SEED (Atwood & Barbour, 2003; Barbour, 2001)'
_computing_publication_material
;
X-SEED (Atwood & Barbour, 2003; Barbour, 2001)
;
loop_
    _atom_site_type_symbol
    _atom_site_label
    _atom_site_fract_x
    _atom_site_fract_y
    _atom_site_fract_z
    _atom_site_U_iso_or_equiv
    _atom_site_adp_type
    _atom_site_calc_flag
    _atom_site_refinement_flags
    _atom_site_occupancy
    _atom_site_disorder_assembly
    _atom_site_disorder_group
    P P1 0.29554(5) 0.10315(3) 0.61705(15) 0.02913(17) Uani d . 1 . .
    C C1 0.5000 0.0000 0.9430(6) 0.0381(13) Uani d S 1 . .
    C C2 0.4610(2) 0.04836(16) 0.8664(4) 0.0343(8) Uani d . 1 . .
    C C3 0.4600(2) 0.04836(15) 0.7119(4) 0.0277(7) Uani d . 1 . .
    C C4 0.5000 0.0000 0.6346(10) 0.0269(9) Uani d S 1 . .
    C C5 0.42041(17) 0.10111(12) 0.6264(6) 0.0302(6) Uani d . 1 . .
    C C6 0.2517(2) 0.03869(15) 0.5151(4) 0.0330(8) Uani d . 1 . .
    C C7 0.3065(3) 0.01043(16) 0.4097(4) 0.0387(9) Uani d . 1 . .
    C C8 0.2733(3) -0.0392(2) 0.3333(5) 0.0518(11) Uani d . 1 . .
    C C9 0.1845(3) -0.05876(18) 0.3566(5) 0.0536(11) Uani d . 1 . .
    C C10 0.1293(3) -0.0300(2) 0.4562(5) 0.0597(12) Uani d . 1 . .
    C C11 0.1620(3) 0.0191(2) 0.5372(5) 0.0497(10) Uani d . 1 . .
    C C12 0.2605(2) 0.17233(15) 0.5272(4) 0.0319(8) Uani d . 1 . .
    C C13 0.1674(3) 0.1861(2) 0.5250(6) 0.0599(12) Uani d . 1 . .
    C C14 0.1374(3) 0.2384(2) 0.4552(6) 0.0643(13) Uani d . 1 . .
    C C15 0.2002(3) 0.2769(2) 0.3882(5) 0.0539(11) Uani d . 1 . .
    C C16 0.2905(3) 0.2621(2) 0.3868(6) 0.0643(13) Uani d . 1 . .
    C C17 0.3224(3) 0.20981(19) 0.4564(5) 0.0536(12) Uani d . 1 . .
    C C18 0.2512(2) 0.10380(16) 0.8034(4) 0.0341(8) Uani d . 1 . .
    C C19 0.2495(3) 0.1577(2) 0.8821(5) 0.0476(10) Uani d . 1 . .
    C C20 0.2253(3) 0.1578(3) 1.0317(6) 0.0675(14) Uani d . 1 . .
    C C21 0.2029(3) 0.1045(3) 1.1023(6) 0.0701(14) Uani d . 1 . .
    C C22 0.2034(3) 0.0508(3) 1.0243(5) 0.0650(14) Uani d . 1 . .
    C C23 0.2284(3) 0.04949(19) 0.8757(5) 0.0466(10) Uani d . 1 . .
    H H1 0.5000 0.0000 1.0481 0.046 Uiso calc SR 1 . .
    H H2 0.4354 0.0810 0.9196 0.041 Uiso calc R 1 . .
    H H4 0.5000 0.0000 0.5295 0.032 Uiso calc SR 1 . .
    H H5A 0.4448 0.1000 0.5242 0.036 Uiso calc R 1 . .
    H H5B 0.4420 0.1387 0.6729 0.036 Uiso calc R 1 . .
    H H7 0.3661 0.0250 0.3902 0.046 Uiso calc R 1 . .
    H H8 0.3115 -0.0597 0.2651 0.062 Uiso calc R 1 . .
    H H9 0.1619 -0.0923 0.3031 0.064 Uiso calc R 1 . .
    H H10 0.0685 -0.0434 0.4705 0.072 Uiso calc R 1 . .
    H H11 0.1237 0.0389 0.6064 0.060 Uiso calc R 1 . .
    H H13 0.1247 0.1600 0.5708 0.072 Uiso calc R 1 . .
    H H14 0.0742 0.2478 0.4534 0.077 Uiso calc R 1 . .
    H H15 0.1801 0.3132 0.3438 0.065 Uiso calc R 1 . .
    H H16 0.3326 0.2876 0.3378 0.077 Uiso calc R 1 . .
    H H17 0.3856 0.2002 0.4551 0.064 Uiso calc R 1 . .
    H H19 0.2648 0.1942 0.8340 0.057 Uiso calc R 1 . .
    H H20 0.2241 0.1945 1.0853 0.081 Uiso calc R 1 . .
    H H21 0.1871 0.1047 1.2042 0.084 Uiso calc R 1 . .
    H H22 0.1866 0.0147 1.0728 0.078 Uiso calc R 1 . .
    H H23 0.2302 0.0126 0.8233 0.056 Uiso calc R 1 . .
    Au Au1 0.488135(8) 0.198870(5) 0.12628(4) 0.04045(5) Uani d . 1 . .
    Cl Cl1 0.50324(7) 0.10795(5) 0.24986(12) 0.0484(3) Uani d . 1 . .
    F F1 0.4675(2) 0.23148(12) -0.2198(3) 0.0672(7) Uani d . 1 . .
    F F2 0.45501(18) 0.33720(11) -0.3633(5) 0.0731(7) Uani d . 1 . .
    F F3 0.4605(2) 0.44303(12) -0.2066(4) 0.0832(9) Uani d . 1 . .
    F F4 0.47789(18) 0.44033(11) 0.0945(5) 0.0713(11) Uani d . 1 . .
    F F5 0.48874(17) 0.33557(15) 0.2410(4) 0.0608(8) Uani d . 1 . .
    C C24 0.4787(3) 0.27811(19) 0.0173(5) 0.0419(10) Uani d . 1 . .
    C C25 0.4702(3) 0.28254(19) -0.1338(6) 0.0474(10) Uani d . 1 . .
    C C26 0.4645(3) 0.3359(2) -0.2122(6) 0.0548(11) Uani d . 1 . .
    C C27 0.4675(3) 0.38949(19) -0.1351(6) 0.0551(12) Uani d . 1 . .
    C C28 0.4747(3) 0.3880(2) 0.0179(6) 0.0522(12) Uani d . 1 . .
    C C29 0.4806(3) 0.3329(2) 0.0903(5) 0.0452(14) Uani d . 1 . .
    Cl Cl2 0.24384(10) 0.33560(10) 1.00079(18) 0.1041(6) Uani d . 1 . .
    Cl Cl3 0.20261(13) 0.38659(9) 0.71284(19) 0.1085(6) Uani d . 1 . .
    C C30 0.1618(4) 0.3621(3) 0.8821(7) 0.103(2) Uani d . 1 . .
    H H30B 0.1295 0.3957 0.9308 0.123 Uiso calc R 1 . .
    H H30A 0.1166 0.3299 0.8646 0.123 Uiso calc R 1 . .
loop_
    _atom_site_aniso_label
    _atom_site_aniso_U_11
    _atom_site_aniso_U_22
    _atom_site_aniso_U_33
    _atom_site_aniso_U_12
    _atom_site_aniso_U_13
    _atom_site_aniso_U_23
    P1 0.0292(4) 0.0248(4) 0.0334(4) 0.0028(3) 0.0009(6) 0.0018(6)
    C1 0.037(3) 0.051(4) 0.026(3) 0.007(2) 0.000 0.000
    C2 0.0310(18) 0.037(2) 0.035(2) 0.0065(16) -0.0015(15) -0.0067(16)
    C4 0.0248(19) 0.030(2) 0.026(2) 0.0013(15) 0.000 0.000
    C3 0.0250(17) 0.0260(18) 0.0322(19) 0.0016(14) -0.0016(14) -0.0007(15)
    C5 0.0280(14) 0.0258(14) 0.0369(16) 0.0011(11) 0.000(3) 0.000(3)
    C6 0.036(2) 0.0265(18) 0.037(2) -0.0015(15) -0.0052(16) 0.0040(15)
    C7 0.042(2) 0.032(2) 0.042(2) 0.0031(16) -0.0067(17) 0.0000(17)
    C8 0.060(3) 0.047(2) 0.048(3) 0.011(2) -0.015(2) -0.010(2)
    C9 0.062(3) 0.036(2) 0.062(3) -0.004(2) -0.021(2) -0.008(2)
    C10 0.045(3) 0.060(3) 0.074(3) -0.025(2) -0.007(2) 0.003(3)
    C11 0.041(2) 0.050(2) 0.057(3) -0.008(2) 0.001(2) -0.003(2)
    C12 0.035(2) 0.0254(18) 0.035(2) 0.0057(15) -0.0021(16) 0.0020(15)
    C13 0.039(3) 0.052(3) 0.088(3) 0.006(2) -0.002(2) 0.029(2)
    C14 0.043(3) 0.051(3) 0.099(4) 0.019(2) -0.009(2) 0.016(3)
    C15 0.064(3) 0.037(2) 0.061(3) 0.017(2) -0.004(2) 0.009(2)
    C16 0.063(3) 0.041(3) 0.089(4) 0.004(2) 0.009(3) 0.028(2)
    C17 0.039(2) 0.042(2) 0.080(3) 0.0096(18) 0.008(2) 0.021(2)
    C18 0.0258(18) 0.039(2) 0.038(2) 0.0060(15) -0.0003(14) 0.0046(17)
    C19 0.044(2) 0.051(3) 0.048(3) 0.0028(19) 0.005(2) -0.009(2)
    C20 0.056(3) 0.093(4) 0.054(3) 0.014(3) 0.000(2) -0.034(3)
    C21 0.055(3) 0.118(4) 0.037(3) 0.016(3) 0.004(2) 0.007(3)
    C22 0.056(3) 0.090(4) 0.049(3) 0.005(3) 0.002(2) 0.026(3)
    C23 0.048(2) 0.046(3) 0.046(3) 0.0036(19) 0.0011(19) 0.0130(19)
    Au1 0.03975(8) 0.03337(8) 0.04823(9) 0.00044(5) 0.0041(2) -0.00390(14)
    Cl1 0.0664(7) 0.0379(6) 0.0408(6) 0.0042(4) 0.0087(5) 0.0024(4)
    F1 0.090(2) 0.0504(17) 0.0612(17) 0.0021(14) -0.0002(14) -0.0054(14)
    F2 0.0798(16) 0.0718(15) 0.0676(18) 0.0066(13) 0.011(2) 0.012(2)
    F3 0.085(2) 0.0458(16) 0.119(3) 0.0025(15) 0.0096(19) 0.0261(16)
    F4 0.0790(17) 0.0310(12) 0.104(3) -0.0003(10) 0.0047(17) -0.0101(16)
    F5 0.0653(18) 0.0474(19) 0.070(2) 0.0042(12) -0.0004(14) -0.0151(18)
    C24 0.033(2) 0.036(2) 0.058(3) -0.0002(16) 0.0033(18) 0.000(2)
    C25 0.044(2) 0.030(2) 0.068(3) -0.0009(18) 0.004(2) -0.006(2)
    C26 0.044(3) 0.057(3) 0.063(3) 0.004(2) 0.008(2) 0.005(2)
    C27 0.040(2) 0.033(2) 0.093(4) -0.0023(18) 0.007(2) 0.008(2)
    C28 0.039(2) 0.037(3) 0.081(4) -0.0027(18) 0.006(2) -0.006(2)
    C29 0.033(2) 0.038(2) 0.065(4) -0.0004(15) 0.0047(19) -0.005(2)
    Cl2 0.0567(9) 0.1708(17) 0.0849(11) 0.0179(10) -0.0005(8) 0.0315(11)
    Cl3 0.1261(14) 0.1259(15) 0.0733(9) 0.0085(11) 0.0209(9) 0.0275(9)
    C30 0.047(3) 0.155(6) 0.106(5) 0.015(4) 0.009(3) 0.066(4)
_geom_special_details
;
All e.s.d.'s (except the e.s.d. in the dihedral angle between two l.s. planes)
are estimated using the full covariance matrix. The cell e.s.d.'s are taken
into account individually in the estimation of e.s.d.'s in distances, angles
and torsion angles; correlations between e.s.d.'s in cell parameters are only
used when they are defined by crystal symmetry. An approximate (isotropic)
treatment of cell e.s.d.'s is used for estimating e.s.d.'s involving l.s.
planes.
;
loop_
    _geom_bond_atom_site_label_1
    _geom_bond_atom_site_label_2
    _geom_bond_site_symmetry_2
    _geom_bond_distance
    _geom_bond_publ_flag
    P1 C5 . 1.814(3) ?
    P1 C6 . 1.806(3) ?
    P1 C12 . 1.799(3) ?
    P1 C18 . 1.787(4) ?
    C1 C2 . 1.389(4) ?
    C1 C2 2_655 1.389(4) ?
    C3 C2 . 1.382(5) ?
    C3 C4 . 1.399(5) ?
    C3 C5 . 1.507(5) ?
    C4 C3 2_655 1.399(5) ?
    C6 C7 . 1.382(5) ?
    C6 C11 . 1.385(5) ?
    C7 C8 . 1.378(6) ?
    C8 C9 . 1.375(6) ?
    C9 C10 . 1.356(6) ?
    C10 C11 . 1.387(6) ?
    C12 C13 . 1.385(6) ?
    C12 C17 . 1.376(5) ?
    C13 C14 . 1.382(6) ?
    C14 C15 . 1.383(6) ?
    C15 C16 . 1.351(6) ?
    C16 C17 . 1.391(6) ?
    C18 C19 . 1.383(5) ?
    C18 C23 . 1.402(5) ?
    C19 C20 . 1.384(6) ?
    C20 C21 . 1.376(7) ?
    C21 C22 . 1.375(7) ?
    C22 C23 . 1.378(6) ?
    C1 H1 . 0.9400 ?
    C2 H2 . 0.9400 ?
    C4 H4 . 0.9400 ?
    C5 H5A . 0.9800 ?
    C5 H5B . 0.9800 ?
    C7 H7 . 0.9400 ?
    C8 H8 . 0.9400 ?
    C9 H9 . 0.9400 ?
    C10 H10 . 0.9400 ?
    C11 H11 . 0.9400 ?
    C13 H13 . 0.9400 ?
    C14 H14 . 0.9400 ?
    C15 H15 . 0.9400 ?
    C16 H16 . 0.9400 ?
    C17 H17 . 0.9400 ?
    C19 H19 . 0.9400 ?
    C20 H20 . 0.9400 ?
    C21 H21 . 0.9400 ?
    C22 H22 . 0.9400 ?
    C23 H23 . 0.9400 ?
    Au1 Cl1 . 2.3024(12) ?
    Au1 C24 . 2.008(4) ?
    F1 C25 . 1.365(5) ?
    F2 C26 . 1.359(6) ?
    F3 C27 . 1.348(5) ?
    F4 C28 . 1.343(5) ?
    F5 C29 . 1.354(6) ?
    C24 C25 . 1.361(6) ?
    C24 C29 . 1.375(7) ?
    C25 C26 . 1.373(7) ?
    C26 C27 . 1.371(7) ?
    C27 C28 . 1.373(7) ?
    C28 C29 . 1.382(7) ?
    Cl2 C30 . 1.698(5) ?
    Cl3 C30 . 1.714(6) ?
    C30 H30B . 0.9800 ?
    C30 H30A . 0.9800 ?
loop_
    _geom_angle_atom_site_label_1
    _geom_angle_atom_site_label_2
    _geom_angle_atom_site_label_3
    _geom_angle_site_symmetry_1
    _geom_angle_site_symmetry_3
    _geom_angle
    _geom_angle_publ_flag
    P1 C5 H5A . . 108.5 ?
    P1 C5 H5B . . 108.5 ?
    C6 P1 C5 . . 110.82(16) ?
    C12 P1 C5 . . 108.89(16) ?
    C12 P1 C6 . . 110.12(17) ?
    C18 P1 C5 . . 108.5(2) ?
    C18 P1 C6 . . 110.52(17) ?
    C18 P1 C12 . . 107.94(17) ?
    C3 C5 P1 . . 115.0(2) ?
    C7 C6 P1 . . 119.8(3) ?
    C11 C6 P1 . . 120.3(3) ?
    C13 C12 P1 . . 117.9(3) ?
    C17 C12 P1 . . 122.1(3) ?
    C19 C18 P1 . . 119.2(3) ?
    C23 C18 P1 . . 120.5(3) ?
    C2 C1 C2 2_655 . 120.9(5) ?
    C2 C3 C4 . . 119.3(4) ?
    C2 C3 C5 . . 120.8(3) ?
    C3 C2 C1 . . 119.8(4) ?
    C3 C4 C3 2_655 . 120.7(7) ?
    C4 C3 C5 . . 119.8(4) ?
    C6 C11 C10 . . 119.4(4) ?
    C7 C6 C11 . . 119.8(3) ?
    C8 C7 C6 . . 119.8(4) ?
    C9 C8 C7 . . 120.1(4) ?
    C9 C10 C11 . . 120.5(4) ?
    C10 C9 C8 . . 120.4(4) ?
    C12 C17 C16 . . 119.2(4) ?
    C13 C14 C15 . . 120.2(4) ?
    C14 C13 C12 . . 119.8(4) ?
    C15 C16 C17 . . 121.3(4) ?
    C16 C15 C14 . . 119.6(4) ?
    C17 C12 C13 . . 119.9(3) ?
    C19 C18 C23 . . 119.9(3) ?
    C20 C19 C18 . . 119.9(4) ?
    C21 C20 C19 . . 120.1(5) ?
    C22 C21 C20 . . 120.3(5) ?
    C22 C23 C18 . . 119.2(4) ?
    C23 C22 C21 . . 120.6(4) ?
    C1 C2 H2 . . 120.1 ?
    C2 C1 H1 . . 119.5 ?
    C2 C1 H1 2_655 . 119.5 ?
    C3 C2 H2 . . 120.1 ?
    C3 C4 H4 . . 119.7 ?
    C3 C4 H4 2_655 . 119.7 ?
    C3 C5 H5A . . 108.5 ?
    C3 C5 H5B . . 108.5 ?
    C6 C7 H7 . . 120.1 ?
    C6 C11 H11 . . 120.3 ?
    C7 C8 H8 . . 120.0 ?
    C8 C7 H7 . . 120.1 ?
    C8 C9 H9 . . 119.8 ?
    C9 C8 H8 . . 120.0 ?
    C9 C10 H10 . . 119.8 ?
    C10 C9 H9 . . 119.8 ?
    C10 C11 H11 . . 120.3 ?
    C11 C10 H10 . . 119.8 ?
    C12 C13 H13 . . 120.1 ?
    C12 C17 H17 . . 120.4 ?
    C13 C14 H14 . . 119.9 ?
    C14 C13 H13 . . 120.1 ?
    C14 C15 H15 . . 120.2 ?
    C15 C14 H14 . . 119.9 ?
    C15 C16 H16 . . 119.3 ?
    C16 C15 H15 . . 120.2 ?
    C16 C17 H17 . . 120.4 ?
    C17 C16 H16 . . 119.3 ?
    C18 C19 H19 . . 120.1 ?
    C18 C23 H23 . . 120.4 ?
    C19 C20 H20 . . 119.9 ?
    C20 C19 H19 . . 120.1 ?
    C20 C21 H21 . . 119.9 ?
    C21 C20 H20 . . 119.9 ?
    C21 C22 H22 . . 119.7 ?
    C22 C21 H21 . . 119.9 ?
    C22 C23 H23 . . 120.4 ?
    C23 C22 H22 . . 119.7 ?
    H5A C5 H5B . . 107.5 ?
    F1 C25 C24 . . 120.2(4) ?
    F1 C25 C26 . . 114.8(4) ?
    F2 C26 C25 . . 122.2(4) ?
    F2 C26 C27 . . 119.0(4) ?
    F3 C27 C26 . . 121.1(5) ?
    F3 C27 C28 . . 119.9(4) ?
    F4 C28 C27 . . 119.4(4) ?
    F4 C28 C29 . . 121.1(5) ?
    F5 C29 C24 . . 120.9(5) ?
    F5 C29 C28 . . 115.7(5) ?
    C24 Au1 Cl1 . . 178.43(11) ?
    C25 C24 Au1 . . 123.4(3) ?
    C29 C24 Au1 . . 122.3(4) ?
    C24 C25 C26 . . 125.0(4) ?
    C24 C29 C28 . . 123.5(5) ?
    C25 C24 C29 . . 114.2(4) ?
    C26 C27 C28 . . 118.9(4) ?
    C27 C26 C25 . . 118.8(5) ?
    C27 C28 C29 . . 119.5(4) ?
    Cl2 C30 Cl3 . . 114.8(3) ?
    Cl2 C30 H30A . . 108.6 ?
    Cl2 C30 H30B . . 108.6 ?
    Cl3 C30 H30A . . 108.6 ?
    Cl3 C30 H30B . . 108.6 ?
    H30B C30 H30A . . 107.6 ?
loop_
    _geom_torsion_atom_site_label_1
    _geom_torsion_atom_site_label_2
    _geom_torsion_atom_site_label_3
    _geom_torsion_atom_site_label_4
    _geom_torsion_site_symmetry_1
    _geom_torsion_site_symmetry_2
    _geom_torsion_site_symmetry_3
    _geom_torsion_site_symmetry_4
    _geom_torsion
    _geom_torsion_publ_flag
    P1 C6 C7 C8 . . . . 179.2(3) ?
    P1 C6 C11 C10 . . . . 179.1(3) ?
    P1 C12 C13 C14 . . . . -179.1(4) ?
    P1 C12 C17 C16 . . . . 178.8(4) ?
    P1 C18 C19 C20 . . . . -172.7(3) ?
    P1 C18 C23 C22 . . . . 173.4(3) ?
    C5 P1 C6 C7 . . . . -25.6(3) ?
    C5 P1 C6 C11 . . . . 157.3(3) ?
    C5 P1 C12 C13 . . . . -172.4(3) ?
    C5 P1 C12 C17 . . . . 10.4(4) ?
    C5 P1 C18 C19 . . . . 80.3(3) ?
    C5 P1 C18 C23 . . . . -92.2(3) ?
    C6 P1 C5 C3 . . . . -64.2(4) ?
    C6 P1 C12 C13 . . . . 65.9(4) ?
    C6 P1 C12 C17 . . . . -111.3(4) ?
    C6 P1 C18 C19 . . . . -158.0(3) ?
    C6 P1 C18 C23 . . . . 29.4(4) ?
    C12 P1 C5 C3 . . . . 174.5(3) ?
    C12 P1 C6 C7 . . . . 94.9(3) ?
    C12 P1 C6 C11 . . . . -82.2(3) ?
    C12 P1 C18 C19 . . . . -37.5(3) ?
    C12 P1 C18 C23 . . . . 149.9(3) ?
    C18 P1 C5 C3 . . . . 57.3(3) ?
    C18 P1 C6 C7 . . . . -145.9(3) ?
    C18 P1 C6 C11 . . . . 37.0(4) ?
    C18 P1 C12 C13 . . . . -54.8(4) ?
    C18 P1 C12 C17 . . . . 128.0(4) ?
    C2 C3 C5 P1 . . . . -78.2(4) ?
    C4 C3 C5 P1 . . . . 104.8(3) ?
    C2 C1 C2 C3 2_655 . . . 0.7(2) ?
    C2 C3 C4 C3 . . . 2_655 0.6(2) ?
    C4 C3 C2 C1 . . . . -1.3(5) ?
    C5 C3 C2 C1 . . . . -178.3(3) ?
    C5 C3 C4 C3 . . . 2_655 177.7(3) ?
    C6 C7 C8 C9 . . . . 3.1(6) ?
    C7 C6 C11 C10 . . . . 2.0(6) ?
    C7 C8 C9 C10 . . . . -0.9(6) ?
    C8 C9 C10 C11 . . . . -0.7(7) ?
    C9 C10 C11 C6 . . . . 0.2(7) ?
    C11 C6 C7 C8 . . . . -3.6(6) ?
    C12 C13 C14 C15 . . . . -0.2(7) ?
    C13 C12 C17 C16 . . . . 1.7(7) ?
    C13 C14 C15 C16 . . . . 2.3(7) ?
    C14 C15 C16 C17 . . . . -2.4(8) ?
    C15 C16 C17 C12 . . . . 0.4(8) ?
    C17 C12 C13 C14 . . . . -1.8(7) ?
    C18 C19 C20 C21 . . . . 0.0(7) ?
    C19 C18 C23 C22 . . . . 0.8(6) ?
    C19 C20 C21 C22 . . . . -0.7(7) ?
    C20 C21 C22 C23 . . . . 1.5(7) ?
    C21 C22 C23 C18 . . . . -1.6(7) ?
    C23 C18 C19 C20 . . . . 0.0(6) ?
    Au1 C24 C25 F1 . . . . 0.1(6) ?
    Au1 C24 C29 F5 . . . . -0.2(5) ?
    Au1 C24 C25 C26 . . . . -179.3(3) ?
    Au1 C24 C29 C28 . . . . 179.6(3) ?
    F1 C25 C26 F2 . . . . 1.3(6) ?
    F2 C26 C27 F3 . . . . 0.5(6) ?
    F3 C27 C28 F4 . . . . -2.2(6) ?
    F4 C28 C29 F5 . . . . 0.5(6) ?
    F1 C25 C26 C27 . . . . -179.4(4) ?
    F2 C26 C27 C28 . . . . 178.4(4) ?
    F3 C27 C28 C29 . . . . 179.1(4) ?
    F4 C28 C29 C24 . . . . -179.3(4) ?
    C24 C25 C26 F2 . . . . -179.2(4) ?
    C25 C24 C29 F5 . . . . 180.0(4) ?
    C25 C26 C27 F3 . . . . -178.8(4) ?
    C26 C27 C28 F4 . . . . 179.9(4) ?
    C27 C28 C29 F5 . . . . 179.2(4) ?
    C29 C24 C25 F1 . . . . 179.9(3) ?
    C24 C25 C26 C27 . . . . 0.1(7) ?
    C25 C24 C29 C28 . . . . -0.2(6) ?
    C25 C26 C27 C28 . . . . -1.0(7) ?
    C26 C27 C28 C29 . . . . 1.2(6) ?
    C27 C28 C29 C24 . . . . -0.6(6) ?
    C29 C24 C25 C26 . . . . 0.5(6) ?
loop_
    _geom_hbond_atom_site_label_D
    _geom_hbond_atom_site_label_H
    _geom_hbond_atom_site_label_A
    _geom_hbond_site_symmetry_A
    _geom_hbond_distance_DH
    _geom_hbond_distance_HA
    _geom_hbond_distance_DA
    _geom_hbond_angle_DHA
    C5 H5A Cl1 . 0.98 2.60 3.579(5) 174.4
    C5 H5B F1 1_556 0.98 2.29 3.263(4) 170.5
data_global
_journal_data_validation_number     ?
_journal_date_recd_electronic     2009-09-17
_journal_date_accepted     2009-10-29
_journal_name_full     'Acta Crystallographica, Section E'
_journal_year     2009
_journal_volume     65
_journal_issue     12
_journal_page_first     m1499
_journal_page_last     m1499
_journal_paper_category     QM
_journal_coeditor_code     OM2280
_publ_contact_author_name     'Raubenheimer, Helgard G.'
_publ_contact_author_address
;Department of Chemistry and Polymer Science,
 University of Stellenbosch,
 Private Bag X1, Matieland, 7602,
 South Africa
;
_publ_contact_author_email     hgr@sun.ac.za
_publ_contact_author_fax     27(21)808x3849
_publ_contact_author_phone     27(21)808x3850
_publ_section_title
;
(<i>m</i>-Phenylenedimethylene)bis(triphenylphosphonium)
bis[chlorido(pentafluorophenyl)aurate(I)] dichloromethane disolvate
;
loop_
    _publ_author_name
    _publ_author_address
    'Christoph E. Strasser'
;Department of Chemistry and Polymer Science,
 University of Stellenbosch,
 Private Bag X1, Matieland 7602,
 South Africa
;
    'Karolien Coetzee'
;Department of Chemistry and Polymer Science,
 University of Stellenbosch,
 Private Bag X1, Matieland 7602,
 South Africa
;
    'Stephanie Cronje'
;Department of Chemistry and Polymer Science,
 University of Stellenbosch,
 Private Bag X1, Matieland 7602,
 South Africa
;
    'Helgard G. Raubenheimer'
;Department of Chemistry and Polymer Science,
 University of Stellenbosch,
 Private Bag X1, Matieland 7602,
 South Africa
;
