# Supplementary material for: (m-Phenyl­enedimethyl­ene)bis­(triphenyl­phospho­nium) bis­[chlorido(penta­fluoro­phen­yl)aurate(I)] dichloro­methane disolvate
Source: Acta Crystallogr Sect E Struct Rep Online. 2009 Nov 4;65(Pt 12):m1499. doi: 10.1107/S1600536809045474 (PMC2971990; doi:10.1107/S1600536809045474)
Supplement: Supplementary file 2 [file e-65-m1499-Isup2.hkl]

# 
# h,k,l, Fc-squared, Fo-squared, sigma(Fo-squared) and status flag 
# 
data_I
_shelx_title '(I) in Pba2' 
_shelx_refln_list_code          4 
_shelx_F_calc_maximum      391.09 
_exptl_crystal_F_000      1540.00 
_reflns_d_resolution_high  0.7694 
 
loop_ 
 _symmetry_equiv_pos_as_xyz 
 'x, y, z' 
 '-x, -y, z' 
 '-x+1/2, y+1/2, z' 
 'x+1/2, -y+1/2, z' 
 
_cell_length_a    14.5063 
_cell_length_b    22.0827 
_cell_length_c     8.9439 
_cell_angle_alpha  90.000 
_cell_angle_beta   90.000 
_cell_angle_gamma  90.000 
 
_shelx_F_squared_multiplier     1.000 
 
loop_ 
 _refln_index_h 
 _refln_index_k 
 _refln_index_l 
 _refln_F_squared_calc 
 _refln_F_squared_meas 
 _refln_F_squared_sigma 
 _refln_observed_status 
   0   0 -11      298.07      346.40    223.34 o 
   2   0 -11     1847.43     1725.95    313.62 o 
   4   0 -11      580.17      835.17    253.91 o 
   1   1 -11       88.19      157.88    106.61 o 
   2   1 -11        4.42      -32.05     92.20 o 
   3   1 -11      130.68      140.67     88.77 o 
   4   1 -11      179.28      581.03    242.33 o 
   5   1 -11      101.29      104.83    214.22 o 
   0   2 -11     1367.31     1360.65    229.63 o 
   1   2 -11       57.96     -101.74    101.74 o 
   2   2 -11      908.57      865.26    135.69 o 
   3   2 -11      104.97      152.22    127.90 o 
   4   2 -11      860.11      742.53    198.12 o 
   5   2 -11       49.09      223.30    172.10 o 
   1   3 -11      699.30      709.75    107.37 o 
   2   3 -11       69.22       97.21    159.72 o 
   3   3 -11     1121.32     1039.28    223.16 o 
   4   3 -11       12.13      -53.27    109.97 o 
   5   3 -11      332.89       26.61    128.34 o 
   0   4 -11      922.66      882.08    159.65 o 
   1   4 -11       23.95      -81.17     92.50 o 
   2   4 -11       71.25      -57.19    131.06 o 
   3   4 -11       73.42      -19.20    117.49 o 
   4   4 -11      428.51      400.52    143.64 o 
   5   4 -11      239.44     -100.28    152.69 o 
   1   5 -11     2381.54     2189.44    290.91 o 
   2   5 -11        2.02       17.69    134.43 o 
   3   5 -11      970.34     1174.94    196.21 o 
   4   5 -11        4.90      126.63    297.02 o 
   5   5 -11     1956.83     1621.09    537.83 o 
   0   6 -11      412.59      313.07    128.12 o 
   1   6 -11       32.65       92.41    110.66 o 
   2   6 -11      125.08      181.41    114.89 o 
   3   6 -11       16.01       23.14    123.03 o 
   4   6 -11      196.03       28.87    154.97 o 
   1   7 -11      618.60      575.35    151.46 o 
   2   7 -11       30.75      -87.49    128.94 o 
   3   7 -11      642.64      573.63    192.75 o 
   0   8 -11     1032.08      989.74    288.41 o 
   1   8 -11       53.78      227.39    102.42 o 
   2   8 -11      791.79      562.89    213.74 o 
   3   8 -11       49.26       -3.43    145.61 o 
   1   9 -11        5.11       83.56    209.66 o 
   0   0 -10     5748.81     5709.52    896.39 o 
   2   0 -10     1675.47     1582.84    286.56 o 
   4   0 -10     3283.09     3440.29    391.76 o 
   6   0 -10     1536.08     1610.18    209.00 o 
   8   0 -10      888.74      707.19    158.01 o 
   1   1 -10      533.94      393.04     70.46 o 
   2   1 -10       89.97       23.21     62.24 o 
   3   1 -10      379.55      388.51     81.70 o 
   4   1 -10      171.91      137.70     50.22 o 
   5   1 -10      550.88      508.14     74.92 o 
   6   1 -10      442.19      467.77     58.68 o 
   7   1 -10      119.71      167.30     51.29 o 
   8   1 -10      296.24      232.60     65.85 o 
   9   1 -10      308.66      188.02     71.54 o 
   0   2 -10      882.43      913.45    117.02 o 
   1   2 -10      217.92      210.64     64.42 o 
   2   2 -10     2003.58     2216.56    166.26 o 
   3   2 -10       12.07      -51.67     55.95 o 
   4   2 -10     1014.65      888.14    109.59 o 
   5   2 -10      184.40      286.19     76.41 o 
   6   2 -10      900.73      956.40     89.32 o 
   7   2 -10      266.10      219.76     64.13 o 
   8   2 -10      797.15      788.50     99.36 o 
   9   2 -10       67.43       94.35     63.89 o 
   1   3 -10     1513.97     1532.34    128.57 o 
   2   3 -10        2.17      -53.76     53.76 o 
   3   3 -10     1249.68     1296.83    128.91 o 
   4   3 -10       62.70      -54.42     57.86 o 
   5   3 -10     1142.95     1160.38    124.08 o 
   6   3 -10       14.77       99.79     50.20 o 
   7   3 -10      616.87      511.19     74.96 o 
   8   3 -10      230.57      312.74     76.10 o 
   9   3 -10      486.55      299.88     73.76 o 
   0   4 -10        1.02      108.42     83.62 o 
   1   4 -10      139.24      248.69     70.21 o 
   2   4 -10      873.26     1045.48     96.73 o 
   3   4 -10      201.37      252.14     77.95 o 
   4   4 -10      106.89       96.37     68.05 o 
   5   4 -10      241.42      233.40     81.77 o 
   6   4 -10      267.54      274.51     62.00 o 
   7   4 -10      277.84      257.45    106.23 o 
   8   4 -10      252.93      229.63     80.31 o 
   9   4 -10      603.48      606.00    113.93 o 
   1   5 -10     2085.95     1998.91    147.92 o 
   2   5 -10       19.26       35.16     74.74 o 
   3   5 -10     3362.07     3445.38    312.12 o 
   4   5 -10        0.78       41.89     68.74 o 
   5   5 -10     1205.64     1298.41    152.33 o 
   6   5 -10       21.46       47.82     60.24 o 
   7   5 -10     2072.91     1998.59    189.62 o 
   8   5 -10       10.15      -22.98     66.93 o 
   9   5 -10      726.64      762.41    169.32 o 
   0   6 -10      272.02      139.86    120.04 o 
   1   6 -10        3.00       81.14     84.84 o 
   2   6 -10      456.69      418.66    111.75 o 
   3   6 -10       75.01       69.28     66.45 o 
   4   6 -10      298.87      391.95     82.45 o 
   5   6 -10      162.93       69.68     79.17 o 
   6   6 -10      237.69      308.19     68.68 o 
   7   6 -10      215.54      132.88     67.91 o 
   8   6 -10      258.14      293.29    109.97 o 
   1   7 -10     1301.18     1158.85    169.57 o 
   2   7 -10       10.43      -89.78     89.78 o 
   3   7 -10     1096.41     1132.57    123.28 o 
   4   7 -10      163.11      152.32     68.93 o 
   5   7 -10      815.59      820.92    128.67 o 
   6   7 -10       24.99       28.70     55.11 o 
   7   7 -10      579.31      580.38    114.38 o 
   8   7 -10      233.23      240.84    101.20 o 
   0   8 -10     1065.45      896.60    197.85 o 
   1   8 -10       59.32      154.74    100.50 o 
   2   8 -10     1895.03     1787.15    165.80 o 
   3   8 -10       22.17       67.53     69.31 o 
   4   8 -10     1037.83     1023.52    129.05 o 
   5   8 -10      187.36      166.00     75.40 o 
   6   8 -10      791.26      705.09     97.85 o 
   7   8 -10      111.45      166.13     70.74 o 
   8   8 -10      759.30      808.95    206.58 o 
   1   9 -10      243.36      343.40    106.65 o 
   2   9 -10       90.26        4.83     75.53 o 
   3   9 -10      126.90       97.60     68.54 o 
   4   9 -10      119.52       53.62    121.89 o 
   5   9 -10      267.92      232.27     87.29 o 
   6   9 -10      422.00      289.28     88.42 o 
   7   9 -10       51.41      -73.52     90.35 o 
   0  10 -10     3518.15     3313.58    550.04 o 
   1  10 -10        1.05       17.63    106.47 o 
   2  10 -10     1588.28     1499.40    210.62 o 
   3  10 -10        0.07      -17.93     78.47 o 
   4  10 -10     1769.72     1684.08    209.17 o 
   5  10 -10       57.17       98.55     99.49 o 
   6  10 -10     1357.25     1235.77    192.94 o 
   7  10 -10        3.97      -80.52    197.51 o 
   1  11 -10      634.02      574.38    105.05 o 
   2  11 -10       80.62       15.80    101.55 o 
   3  11 -10      237.99      243.34     98.63 o 
   4  11 -10       73.52        4.15     67.09 o 
   5  11 -10      505.11      530.50    130.53 o 
   6  11 -10      468.32      357.15    159.35 o 
   0  12 -10      795.82      730.23    200.82 o 
   1  12 -10      216.77       87.30    109.93 o 
   2  12 -10      762.24      818.54    114.37 o 
   3  12 -10       28.28       97.45     69.10 o 
   4  12 -10      707.90      780.71    147.75 o 
   5  12 -10      227.15      237.81    137.04 o 
   1  13 -10     1242.83     1151.22    181.44 o 
   2  13 -10        8.00       51.74    102.06 o 
   3  13 -10      712.78      821.80    184.92 o 
   4  13 -10      119.66      244.31    186.11 o 
   0  14 -10       48.97      -87.51     96.84 o 
   1  14 -10        3.23       42.69     95.59 o 
   2  14 -10      617.28      688.77    290.19 o 
   0   0  -9     5035.37     5018.24    554.54 o 
   2   0  -9     6970.86     6389.57    348.92 o 
   4   0  -9     4735.03     4746.74    317.53 o 
   6   0  -9     3692.60     3617.72    209.96 o 
   8   0  -9     3723.45     3526.83    273.30 o 
  10   0  -9      913.28      969.47    188.13 o 
   1   1  -9      349.36      401.96     63.01 o 
   2   1  -9       43.56       46.37     23.51 o 
   3   1  -9     1112.09     1165.30     70.18 o 
   4   1  -9      704.64      676.52     52.05 o 
   5   1  -9      249.98      257.59     41.71 o 
   6   1  -9      468.33      412.16     48.25 o 
   7   1  -9      884.25      868.58     77.89 o 
   8   1  -9     1540.96     1425.75    104.86 o 
   9   1  -9       81.59      103.57     63.86 o 
  10   1  -9      803.22      574.55    105.62 o 
  11   1  -9       81.32       25.99     75.36 o 
   0   2  -9     4617.11     4279.28    292.99 o 
   1   2  -9      140.99      169.84     24.16 o 
   2   2  -9     3280.20     3187.75    115.33 o 
   3   2  -9      166.00      150.82     39.87 o 
   4   2  -9     3197.11     3070.12    161.59 o 
   5   2  -9       71.86       34.33     37.02 o 
   6   2  -9     1974.86     1969.35    103.52 o 
   7   2  -9      170.21      228.57     46.26 o 
   8   2  -9     1220.40     1175.48     85.74 o 
   9   2  -9      458.72      492.66     77.14 o 
  10   2  -9      688.11      774.29    102.55 o 
  11   2  -9      154.25      100.62    114.49 o 
   1   3  -9     3984.35     3990.86    162.71 o 
   2   3  -9      260.90      263.02     42.05 o 
   3   3  -9     3185.92     3102.10    155.28 o 
   4   3  -9       16.44       -6.23     36.41 o 
   5   3  -9     2445.18     2339.02    118.01 o 
   6   3  -9      882.98      855.62     67.78 o 
   7   3  -9     2094.34     2244.29    135.98 o 
   8   3  -9       85.19       55.10     67.67 o 
   9   3  -9      748.32      806.80     94.47 o 
  10   3  -9      283.29      270.99     89.15 o 
  11   3  -9      696.56      645.98    111.92 o 
   0   4  -9      667.79      711.75     59.98 o 
   1   4  -9      183.35      129.00     45.61 o 
   2   4  -9       74.33       68.35     36.38 o 
   3   4  -9      260.25      206.10     37.67 o 
   4   4  -9      169.90      172.06     39.27 o 
   5   4  -9      522.71      427.09     62.26 o 
   6   4  -9      171.73      208.79     44.77 o 
   7   4  -9      941.42      912.23     85.30 o 
   8   4  -9       24.15       13.66     52.62 o 
   9   4  -9      485.25      434.82     72.36 o 
  10   4  -9      192.54      185.52     70.80 o 
  11   4  -9      915.94      729.10    111.56 o 
   1   5  -9     3973.02     3799.99    188.42 o 
   2   5  -9       15.62      -15.05     43.50 o 
   3   5  -9     1864.54     1956.64    109.09 o 
   4   5  -9       18.66       17.42     37.25 o 
   5   5  -9     3425.33     3375.43    143.54 o 
   6   5  -9       21.55      139.21     55.97 o 
   7   5  -9      566.49      608.68     70.24 o 
   8   5  -9       11.99       43.65     57.04 o 
   9   5  -9     1117.82     1096.74    122.96 o 
  10   5  -9       12.34      -60.43     79.70 o 
  11   5  -9      438.01      336.22    104.17 o 
   0   6  -9      974.02      949.50     80.78 o 
   1   6  -9       58.55       56.06     30.58 o 
   2   6  -9      173.68      141.17     42.01 o 
   3   6  -9      179.24      174.70     51.57 o 
   4   6  -9      400.20      400.21     62.62 o 
   5   6  -9      229.05      232.50     54.14 o 
   6   6  -9       57.83      122.34     44.61 o 
   7   6  -9      937.31     1004.07    103.39 o 
   8   6  -9       32.58      111.53     58.15 o 
   9   6  -9      214.55      229.89     72.86 o 
  10   6  -9      163.47      227.24     76.45 o 
  11   6  -9      973.57      801.34    146.46 o 
   1   7  -9     2541.18     2696.92    157.68 o 
   2   7  -9      193.89      210.39     60.70 o 
   3   7  -9     2604.68     2675.63    140.42 o 
   4   7  -9       10.09       35.13     48.15 o 
   5   7  -9     1752.33     1795.56    124.88 o 
   6   7  -9      235.90      309.29     48.18 o 
   7   7  -9     1596.56     1507.03    120.46 o 
   8   7  -9      163.79       65.31     63.86 o 
   9   7  -9      786.48      783.75    109.20 o 
  10   7  -9      140.23      159.21     76.01 o 
  11   7  -9      501.31      233.97    247.65 o 
   0   8  -9     3388.38     3067.06    208.66 o 
   1   8  -9       68.05      110.93     34.82 o 
   2   8  -9     1600.18     1741.63     95.35 o 
   3   8  -9       41.13       18.65     37.24 o 
   4   8  -9     2260.80     2142.90    146.55 o 
   5   8  -9      236.84      299.69     52.26 o 
   6   8  -9     1567.26     1510.69    105.27 o 
   7   8  -9      130.93      119.12     67.02 o 
   8   8  -9      580.05      507.41     82.54 o 
   9   8  -9      748.03      729.08    105.51 o 
  10   8  -9     1073.95      818.92    120.16 o 
   1   9  -9      356.83      401.79     53.62 o 
   2   9  -9       58.44        9.87     50.64 o 
   3   9  -9      929.01     1030.03     77.13 o 
   4   9  -9      195.47      178.45     51.31 o 
   5   9  -9      286.99      220.37     49.44 o 
   6   9  -9      417.20      429.49     74.23 o 
   7   9  -9      583.61      691.86     76.72 o 
   8   9  -9      749.50      933.00    101.94 o 
   9   9  -9       52.26       50.65     77.94 o 
  10   9  -9      537.55      568.79    175.95 o 
   0  10  -9     1778.40     1715.10    225.29 o 
   1  10  -9       29.44        3.55     49.95 o 
   2  10  -9     5202.52     5023.25    303.29 o 
   3  10  -9        1.91       12.31     36.23 o 
   4  10  -9     2568.29     2484.88    170.16 o 
   5  10  -9        7.30       38.13     78.36 o 
   6  10  -9     2093.51     2117.15    195.52 o 
   7  10  -9       43.07      -12.08     54.65 o 
   8  10  -9     2190.48     2230.48    243.18 o 
   9  10  -9        2.29       87.41     79.47 o 
   1  11  -9      414.87      346.88     56.11 o 
   2  11  -9       10.74       18.44     37.39 o 
   3  11  -9      706.10      747.13     67.86 o 
   4  11  -9      360.30      298.49     48.24 o 
   5  11  -9      174.63      187.16     59.32 o 
   6  11  -9      138.70      177.84     59.65 o 
   7  11  -9      591.93      613.89     95.45 o 
   8  11  -9      659.29      540.37     96.85 o 
   9  11  -9       47.30      -38.80     64.62 o 
   0  12  -9     2089.72     1929.70    193.88 o 
   1  12  -9       88.33       81.19     48.63 o 
   2  12  -9     1566.43     1650.32    116.90 o 
   3  12  -9      141.16      184.50     99.81 o 
   4  12  -9     1161.90     1132.23    109.33 o 
   5  12  -9      167.35      222.77     60.39 o 
   6  12  -9     1433.03     1385.36    146.79 o 
   7  12  -9      171.04      142.78     80.18 o 
   8  12  -9      472.29      500.66    111.90 o 
   1  13  -9     2359.64     2414.81    207.85 o 
   2  13  -9      120.30      124.77     40.33 o 
   3  13  -9     2540.30     2584.57    200.17 o 
   4  13  -9       11.44       44.49     44.15 o 
   5  13  -9     1701.36     1572.50    158.97 o 
   6  13  -9      349.32      332.82     76.68 o 
   7  13  -9     1793.82     1686.19    220.05 o 
   8  13  -9        2.24       91.28     99.05 o 
   0  14  -9      401.83      319.31     80.51 o 
   1  14  -9       32.25       32.73     56.53 o 
   2  14  -9      179.31      146.06     48.28 o 
   3  14  -9       62.59       -3.49     54.56 o 
   4  14  -9      136.16      127.21     61.48 o 
   5  14  -9      237.11      234.34     57.91 o 
   6  14  -9      145.20      193.60     74.61 o 
   7  14  -9      299.12       76.18    112.04 o 
   1  15  -9     2118.73     2318.29    191.22 o 
   2  15  -9        7.64       68.02     51.30 o 
   3  15  -9      884.84      825.48    109.46 o 
   4  15  -9       10.91      -16.61     53.83 o 
   5  15  -9     1669.41     1530.12    178.16 o 
   6  15  -9       25.53       -4.22     65.12 o 
   0  16  -9      401.81      243.34    110.30 o 
   1  16  -9       85.63      -33.55     76.90 o 
   2  16  -9      111.13      179.49     65.21 o 
   3  16  -9       41.55      -36.08     61.61 o 
   4  16  -9      169.96      153.40     61.94 o 
   5  16  -9      290.95      371.00     90.14 o 
   1  17  -9     1021.67     1067.27    139.68 o 
   2  17  -9       77.89       59.52     71.51 o 
   3  17  -9      760.96      871.22    137.07 o 
   4  17  -9       30.59      178.91     81.06 o 
   0  18  -9     1245.77     1255.16    266.68 o 
   1  18  -9       44.76        6.83    126.95 o 
   0   0  -8    24158.11    24303.07   1581.22 o 
   2   0  -8     8109.40     7934.35    359.17 o 
   4   0  -8    15101.87    14488.24    517.14 o 
   6   0  -8     5367.93     5278.75    267.96 o 
   8   0  -8     3842.91     3822.67    255.88 o 
  10   0  -8     3004.57     3192.18    265.64 o 
  12   0  -8     1049.40      999.08    238.01 o 
   1   1  -8     1916.26     2061.39     56.08 o 
   2   1  -8      474.13      420.41     30.59 o 
   3   1  -8      986.38     1044.52     45.40 o 
   4   1  -8      592.52      601.77     37.59 o 
   5   1  -8     1264.77     1215.18     54.55 o 
   6   1  -8     1778.98     1847.26     77.53 o 
   7   1  -8      503.98      556.46     64.24 o 
   8   1  -8     1231.05     1267.44     76.82 o 
   9   1  -8      554.77      550.53     60.57 o 
  10   1  -8     1358.07     1472.81    109.33 o 
  11   1  -8      283.78      184.78     61.10 o 
  12   1  -8     1397.57     1281.21    133.49 o 
  13   1  -8      102.84      -40.80     89.17 o 
   0   2  -8     5350.74     5499.32    227.57 o 
   1   2  -8      409.31      352.91     33.45 o 
   2   2  -8     4903.15     4910.05    156.56 o 
   3   2  -8      284.03      294.16     28.03 o 
   4   2  -8     4339.93     4263.82    137.57 o 
   5   2  -8      150.78      204.69     34.26 o 
   6   2  -8     2744.82     2539.90    107.58 o 
   7   2  -8      830.68      870.86     61.46 o 
   8   2  -8     2181.82     1999.21    111.37 o 
   9   2  -8        6.96       53.30     55.64 o 
  10   2  -8      795.82      717.02     68.02 o 
  11   2  -8     1092.17     1139.48    107.80 o 
  12   2  -8      568.88      559.18     95.94 o 
  13   2  -8       57.43      -73.44     83.53 o 
   1   3  -8     5016.54     5162.48    161.95 o 
   2   3  -8       18.92       15.17     35.32 o 
   3   3  -8     3803.95     3922.33    122.37 o 
   4   3  -8      643.12      604.51     41.29 o 
   5   3  -8     4655.50     4573.98    171.35 o 
   6   3  -8       29.53       18.03     32.83 o 
   7   3  -8     1938.49     2014.56    107.93 o 
   8   3  -8      911.49      847.69     73.74 o 
   9   3  -8     2412.76     2530.22    166.54 o 
  10   3  -8      674.32      828.08     87.06 o 
  11   3  -8      886.06      878.57     99.52 o 
  12   3  -8      259.97      337.80     78.15 o 
  13   3  -8      564.41      581.52    105.95 o 
   0   4  -8      191.85      184.72     65.84 o 
   1   4  -8      244.45      259.82     19.04 o 
   2   4  -8      432.91      447.64     31.02 o 
   3   4  -8      520.09      486.14     40.99 o 
   4   4  -8       33.30       88.54     26.96 o 
   5   4  -8      189.15      171.97     37.65 o 
   6   4  -8      150.71      188.12     39.81 o 
   7   4  -8      896.32      909.68     63.71 o 
   8   4  -8      300.08      272.38     47.84 o 
   9   4  -8     1263.28     1294.08    103.62 o 
  10   4  -8      198.46       81.78     59.85 o 
  11   4  -8      816.31      757.01    107.34 o 
  12   4  -8       72.50      -23.59     64.50 o 
  13   4  -8     1231.22     1165.58    195.06 o 
   1   5  -8     3756.65     3800.96    122.98 o 
   2   5  -8       40.26       42.81     19.31 o 
   3   5  -8     5084.43     5152.09    153.05 o 
   4   5  -8        0.46        0.94     29.26 o 
   5   5  -8     2244.46     2105.43     90.75 o 
   6   5  -8       53.11       85.31     36.97 o 
   7   5  -8     3795.31     3784.89    169.86 o 
   8   5  -8       23.43      -43.72     64.32 o 
   9   5  -8     1053.94     1108.93    101.78 o 
  10   5  -8        0.77      -44.83     54.42 o 
  11   5  -8      548.00      457.51     84.87 o 
  12   5  -8        5.22       14.46     84.23 o 
  13   5  -8      395.76      396.21    105.82 o 
   0   6  -8      604.92      675.44     53.15 o 
   1   6  -8       68.05       66.38     32.17 o 
   2   6  -8      799.12      755.82     54.34 o 
   3   6  -8      410.11      415.78     32.01 o 
   4   6  -8      566.37      606.54     36.45 o 
   5   6  -8     1201.52     1303.52     54.03 o 
   6   6  -8       49.22       52.34     36.41 o 
   7   6  -8      487.85      481.88     51.18 o 
   8   6  -8      866.38      900.94     76.98 o 
   9   6  -8     2543.44     2773.80    194.78 o 
  10   6  -8       61.42      112.52     68.86 o 
  11   6  -8      596.58      662.67    100.26 o 
  12   6  -8      352.35      281.06     75.97 o 
  13   6  -8     1140.56     1118.33    182.70 o 
   1   7  -8     4242.16     4329.65    158.85 o 
   2   7  -8      146.13      111.53     21.11 o 
   3   7  -8     3429.05     3395.82    132.76 o 
   4   7  -8      817.13      786.67     47.06 o 
   5   7  -8     2942.52     2978.37    111.88 o 
   6   7  -8       90.52       83.57     31.06 o 
   7   7  -8     1482.46     1514.62     75.01 o 
   8   7  -8     1217.79     1226.67     82.69 o 
   9   7  -8     1232.48     1237.90    111.00 o 
  10   7  -8      417.55      402.98     80.00 o 
  11   7  -8      606.23      728.44    111.74 o 
  12   7  -8      403.85      425.35     99.64 o 
   0   8  -8     3977.88     3708.91    261.12 o 
   1   8  -8      430.29      422.19     34.68 o 
   2   8  -8     3074.01     3273.36    126.44 o 
   3   8  -8      238.42      201.53     28.43 o 
   4   8  -8     3115.49     3014.77    109.02 o 
   5   8  -8       56.17       88.05     32.41 o 
   6   8  -8     1678.38     1757.58     86.36 o 
   7   8  -8      343.78      379.40     38.43 o 
   8   8  -8     1743.11     1725.50    105.00 o 
   9   8  -8        8.92       51.75     58.42 o 
  10   8  -8      333.50      411.28     74.07 o 
  11   8  -8      452.07      429.59     95.63 o 
  12   8  -8      557.11      459.22    106.40 o 
   1   9  -8     1251.10     1399.12     66.73 o 
   2   9  -8      199.28      191.73     35.78 o 
   3   9  -8      281.02      226.22     44.74 o 
   4   9  -8      399.78      366.49     40.91 o 
   5   9  -8     1273.40     1285.61     71.17 o 
   6   9  -8      914.56      943.65     56.68 o 
   7   9  -8      157.99      173.54     45.13 o 
   8   9  -8      813.28      778.57     63.34 o 
   9   9  -8      612.21      625.66     64.78 o 
  10   9  -8      980.41     1005.00    112.02 o 
  11   9  -8      376.76      263.46     85.67 o 
  12   9  -8      996.37      803.16    142.80 o 
   0  10  -8     7784.40     8152.68    373.26 o 
   1  10  -8       38.60       12.48     37.68 o 
   2  10  -8     7687.43     7695.53    311.43 o 
   3  10  -8       59.70       85.77     33.81 o 
   4  10  -8     5197.24     5005.47    216.34 o 
   5  10  -8        6.86       23.00     29.20 o 
   6  10  -8     4909.02     4950.73    216.10 o 
   7  10  -8       29.24       41.98     37.66 o 
   8  10  -8     1596.20     1608.25    101.72 o 
   9  10  -8       63.59       66.57     48.28 o 
  10  10  -8     3004.40     2905.82    269.23 o 
  11  10  -8       20.34       51.91     83.27 o 
   1  11  -8     1162.75     1215.16     58.07 o 
   2  11  -8      247.82      199.95     30.94 o 
   3  11  -8      501.97      492.00     73.35 o 
   4  11  -8      216.90      175.05     36.99 o 
   5  11  -8     1263.66     1264.73     80.16 o 
   6  11  -8      979.97      992.85     71.54 o 
   7  11  -8      112.87       60.03     51.66 o 
   8  11  -8      627.01      577.57     58.57 o 
   9  11  -8      623.02      550.05     68.45 o 
  10  11  -8      793.93      840.15    101.60 o 
  11  11  -8      174.77       94.27     81.34 o 
   0  12  -8     2610.27     2609.54    170.15 o 
   1  12  -8      362.26      372.26     39.01 o 
   2  12  -8     3329.12     3410.28    155.69 o 
   3  12  -8       33.03      119.58     43.61 o 
   4  12  -8     2269.09     2106.17    122.03 o 
   5  12  -8      145.69      140.21     45.70 o 
   6  12  -8     1848.22     1773.38    128.91 o 
   7  12  -8      587.10      475.31     63.43 o 
   8  12  -8     1102.29     1070.50     94.39 o 
   9  12  -8       22.44        0.96     59.27 o 
  10  12  -8      595.23      545.37     97.38 o 
  11  12  -8      776.02      678.04    154.96 o 
   1  13  -8     5023.26     5166.29    212.86 o 
   2  13  -8       55.41      130.28     36.75 o 
   3  13  -8     4220.17     4254.55    200.88 o 
   4  13  -8      189.25      260.78     63.68 o 
   5  13  -8     3255.56     3162.80    178.13 o 
   6  13  -8      145.20      123.34     50.48 o 
   7  13  -8     1829.31     1791.90    139.67 o 
   8  13  -8      479.86      556.46     70.31 o 
   9  13  -8     1274.76     1146.76    123.64 o 
  10  13  -8      214.65      150.18     95.50 o 
   0  14  -8      281.39      358.41     74.78 o 
   1  14  -8       57.73       59.12     32.84 o 
   2  14  -8      246.95      270.03     68.29 o 
   3  14  -8      200.90      230.47     46.22 o 
   4  14  -8       34.49       78.07     47.13 o 
   5  14  -8      642.73      696.31     68.47 o 
   6  14  -8       20.39       45.84     47.07 o 
   7  14  -8      645.86      715.69     85.94 o 
   8  14  -8      159.58      165.24     59.96 o 
   9  14  -8     1072.24      929.12    124.71 o 
  10  14  -8       69.96       40.49     72.83 o 
   1  15  -8     2324.54     2385.93    146.64 o 
   2  15  -8       18.48       16.64     36.81 o 
   3  15  -8     3713.68     3935.38    231.04 o 
   4  15  -8       29.53       47.13     48.83 o 
   5  15  -8     1358.61     1372.96    120.67 o 
   6  15  -8       38.24       17.26     52.42 o 
   7  15  -8     2140.50     2081.50    191.79 o 
   8  15  -8       25.47      -46.87     71.61 o 
   9  15  -8      625.50      506.71    107.52 o 
   0  16  -8       70.10       45.22     42.82 o 
   1  16  -8      100.76       99.66     40.86 o 
   2  16  -8      660.57      685.32     68.82 o 
   3  16  -8      310.00      285.01     51.25 o 
   4  16  -8      153.18      165.69     49.74 o 
   5  16  -8      315.87      361.39     61.20 o 
   6  16  -8      432.39      482.98     74.95 o 
   7  16  -8      278.99      176.47     65.73 o 
   8  16  -8      264.56      358.75     97.45 o 
   1  17  -8     1343.61     1351.36    105.41 o 
   2  17  -8        4.52      -47.73     52.04 o 
   3  17  -8      932.89      861.05     83.36 o 
   4  17  -8      101.43       53.91     51.57 o 
   5  17  -8      936.58     1038.58    119.41 o 
   6  17  -8       45.07       38.30     64.89 o 
   7  17  -8      561.73      617.82    122.97 o 
   0  18  -8      322.74      312.72     78.59 o 
   1  18  -8      195.64      314.41     56.94 o 
   2  18  -8     1386.08     1485.01    126.47 o 
   3  18  -8       14.08      -30.42     50.27 o 
   4  18  -8      582.57      534.35     86.66 o 
   5  18  -8      142.74       86.33     54.11 o 
   6  18  -8      626.36      670.57    122.06 o 
   1  19  -8      408.99      334.55     60.32 o 
   2  19  -8       54.23      132.47     47.08 o 
   3  19  -8      110.42      -38.06     77.98 o 
   4  19  -8      120.22      118.29     67.08 o 
   5  19  -8      376.69      405.67     83.88 o 
   0  20  -8     3269.67     3175.96    392.04 o 
   1  20  -8        3.04      -31.41     53.24 o 
   2  20  -8     1545.30     1427.60    148.81 o 
   3  20  -8       21.39      -73.79     73.79 o 
   0   0  -7    13902.82    13918.27    507.15 o 
   2   0  -7    16211.61    15757.53    480.12 o 
   4   0  -7    13506.79    13540.71    395.48 o 
   6   0  -7    11012.54    10940.82    389.28 o 
   8   0  -7     7408.02     7583.14    383.27 o 
  10   0  -7     2198.28     2151.70    140.40 o 
  12   0  -7     2668.91     2686.06    185.80 o 
  14   0  -7      189.07      245.50    142.94 o 
   1   1  -7     2215.49     2352.73     65.68 o 
   2   1  -7       61.45       72.80     15.59 o 
   3   1  -7     2532.89     2476.32     55.60 o 
   4   1  -7     1495.39     1479.18     45.31 o 
   5   1  -7     1120.60     1161.04     43.56 o 
   6   1  -7      433.79      395.26     32.65 o 
   7   1  -7     1457.88     1471.27     58.69 o 
   8   1  -7     2271.23     2195.73     87.31 o 
   9   1  -7      464.05      461.92     28.58 o 
  10   1  -7     2246.93     2329.46     92.85 o 
  11   1  -7      193.41      205.20     53.67 o 
  12   1  -7     1292.83     1283.99     94.07 o 
  13   1  -7      138.31       60.72     73.54 o 
  14   1  -7     1623.80     1669.44    159.54 o 
  15   1  -7       19.16     -120.02    271.95 o 
   0   2  -7     8630.98     8845.89    298.56 o 
   1   2  -7      811.89      875.57     36.59 o 
   2   2  -7     4741.82     4830.68    126.25 o 
   3   2  -7     1448.40     1545.38     43.80 o 
   4   2  -7     7334.92     7121.99    146.96 o 
   5   2  -7      230.73      245.87     18.67 o 
   6   2  -7     3291.20     3392.19     91.41 o 
   7   2  -7      777.38      767.85     33.22 o 
   8   2  -7     3748.96     3703.33    153.74 o 
   9   2  -7     1778.06     1797.25     69.28 o 
  10   2  -7     2214.19     2165.47     99.44 o 
  11   2  -7      306.31      314.37     36.41 o 
  12   2  -7     1257.02     1210.89     83.66 o 
  13   2  -7      815.49      765.32     73.58 o 
  14   2  -7      545.59      462.64     76.39 o 
   1   3  -7     9393.44     9441.83    204.14 o 
   2   3  -7      621.23      644.29     25.44 o 
   3   3  -7     9484.87     9477.43    192.07 o 
   4   3  -7      150.85      133.35     22.26 o 
   5   3  -7     6433.44     6554.90    142.55 o 
   6   3  -7     1335.41     1314.58     45.44 o 
   7   3  -7     4605.44     4657.06    149.55 o 
   8   3  -7      177.68      187.60     47.09 o 
   9   3  -7     2898.52     2951.97    120.28 o 
  10   3  -7      660.27      679.34     46.27 o 
  11   3  -7     1015.61      966.63     69.66 o 
  12   3  -7      851.92      912.41     86.08 o 
  13   3  -7     1162.07     1046.30     99.97 o 
  14   3  -7      221.03      160.81     65.80 o 
   0   4  -7      813.65      795.89     44.16 o 
   1   4  -7       30.45       16.97     13.57 o 
   2   4  -7      844.21     1054.69     34.06 o 
   3   4  -7      789.00      751.39     22.18 o 
   4   4  -7      184.37      137.04     15.04 o 
   5   4  -7     1090.94     1104.62     32.26 o 
   6   4  -7      218.38      287.05     21.19 o 
   7   4  -7     2179.41     2058.25     70.12 o 
   8   4  -7       80.13      119.52     39.67 o 
   9   4  -7     1095.03     1065.25     58.37 o 
  10   4  -7      239.75      230.27     42.65 o 
  11   4  -7     2214.37     2071.63    140.58 o 
  12   4  -7        6.43       51.65     56.48 o 
  13   4  -7     1085.47     1132.11    105.96 o 
  14   4  -7       51.88        5.43     65.33 o 
   1   5  -7     9716.58     9802.05    227.28 o 
   2   5  -7       40.56       41.18     13.09 o 
   3   5  -7     5764.11     5737.66    125.52 o 
   4   5  -7       93.64      101.71     19.41 o 
   5   5  -7     7170.25     7140.73    172.34 o 
   6   5  -7      138.79      166.82     30.25 o 
   7   5  -7     1949.52     2057.95     79.42 o 
   8   5  -7       84.76       79.39     27.10 o 
   9   5  -7     3169.13     3178.61    123.43 o 
  10   5  -7       68.47       56.85     53.38 o 
  11   5  -7     1169.85     1112.14     96.31 o 
  12   5  -7        3.64       49.51     51.59 o 
  13   5  -7      342.47      289.26     71.58 o 
  14   5  -7       23.95       -4.47     63.87 o 
   0   6  -7     2884.58     2966.95     86.53 o 
   1   6  -7     1323.92     1486.04     44.35 o 
   2   6  -7      292.34      277.45     29.28 o 
   3   6  -7      232.81      235.25     19.01 o 
   4   6  -7      992.90      962.88     33.06 o 
   5   6  -7     1428.13     1519.81     48.44 o 
   6   6  -7      558.07      576.95     32.91 o 
   7   6  -7     2253.18     2210.06     88.54 o 
   8   6  -7      226.20      212.53     42.34 o 
   9   6  -7     1182.44     1121.14     78.36 o 
  10   6  -7      390.68      400.28     55.40 o 
  11   6  -7     2307.74     2407.05    142.21 o 
  12   6  -7      148.84      168.50     60.81 o 
  13   6  -7     1041.15     1091.34    109.35 o 
  14   6  -7       76.89       64.66     69.06 o 
   1   7  -7     5713.61     5956.28    124.39 o 
   2   7  -7      648.78      637.51     24.53 o 
   3   7  -7     6482.91     6772.58    140.71 o 
   4   7  -7        4.93      -18.26     18.26 o 
   5   7  -7     3810.44     3918.20    111.28 o 
   6   7  -7     3278.70     3288.84     97.47 o 
   7   7  -7     3977.80     3944.87    144.67 o 
   8   7  -7      158.86      153.77     32.64 o 
   9   7  -7     1775.22     1861.84     95.06 o 
  10   7  -7     1345.30     1349.07     85.65 o 
  11   7  -7     1021.17     1057.78     92.73 o 
  12   7  -7     1149.76     1086.64     97.79 o 
  13   7  -7      502.90      416.54     81.92 o 
  14   7  -7      395.96      349.52     94.80 o 
   0   8  -7     6972.62     6752.29    177.73 o 
   1   8  -7      523.96      529.60     19.63 o 
   2   8  -7     7071.33     7361.94    184.04 o 
   3   8  -7      348.18      386.50     23.25 o 
   4   8  -7     5815.23     5498.50    143.36 o 
   5   8  -7      836.93      788.41     32.63 o 
   6   8  -7     3077.58     3230.25     99.42 o 
   7   8  -7      618.36      629.19     35.36 o 
   8   8  -7     3143.43     3145.98    116.68 o 
   9   8  -7     1365.17     1371.07     72.79 o 
  10   8  -7     1080.44     1127.67     93.20 o 
  11   8  -7      366.46      347.40     54.98 o 
  12   8  -7      656.06      625.66     99.40 o 
  13   8  -7      795.21      834.51    105.23 o 
  14   8  -7      304.75      124.01    133.12 o 
   1   9  -7     3188.19     2983.88    159.51 o 
   2   9  -7       55.21       59.47     15.58 o 
   3   9  -7     4760.21     4933.79    145.17 o 
   4   9  -7     1251.40     1175.47     39.73 o 
   5   9  -7      706.47      678.30     30.67 o 
   6   9  -7      608.00      692.03     40.31 o 
   7   9  -7     2808.69     2758.41     97.19 o 
   8   9  -7     2322.79     2267.07    101.39 o 
   9   9  -7      420.84      436.28     41.53 o 
  10   9  -7     1490.52     1407.42    105.41 o 
  11   9  -7      427.24      347.40     61.16 o 
  12   9  -7     1382.15     1411.50    152.10 o 
  13   9  -7      194.76      144.27     76.29 o 
   0  10  -7    10159.63     9949.39    429.37 o 
   1  10  -7       46.86       66.52     26.16 o 
   2  10  -7     9571.41     9806.72    273.23 o 
   3  10  -7      129.62      141.04     28.56 o 
   4  10  -7     8140.96     8269.46    218.81 o 
   5  10  -7      242.96      238.24     27.24 o 
   6  10  -7     6155.78     6128.79    209.52 o 
   7  10  -7      368.52      339.00     31.46 o 
   8  10  -7     4715.48     4854.88    185.50 o 
   9  10  -7      201.89      194.45     37.60 o 
  10  10  -7     1411.61     1418.35    113.85 o 
  11  10  -7      183.98      145.62     52.54 o 
  12  10  -7     1334.64     1310.11    138.72 o 
  13  10  -7       57.17       67.63    105.99 o 
   1  11  -7      886.17     1001.42     45.65 o 
   2  11  -7      185.16      206.50     28.31 o 
   3  11  -7     1901.40     1948.47     67.14 o 
   4  11  -7     1651.05     1636.87     73.52 o 
   5  11  -7      611.14      681.31     46.18 o 
   6  11  -7      455.07      453.25     41.10 o 
   7  11  -7     1044.77     1082.86     59.60 o 
   8  11  -7     1856.78     1829.46     87.25 o 
   9  11  -7      321.27      294.97     45.67 o 
  10  11  -7      970.80     1058.80    104.94 o 
  11  11  -7      110.61      163.72     65.89 o 
  12  11  -7      838.12      856.02    125.23 o 
  13  11  -7      158.23      174.41     94.68 o 
   0  12  -7     5762.43     6046.77    257.84 o 
   1  12  -7      479.88      332.98     31.69 o 
   2  12  -7     6330.58     6228.50    251.27 o 
   3  12  -7      152.10       96.85     29.84 o 
   4  12  -7     3853.19     4060.47    145.99 o 
   5  12  -7      210.77      135.34     35.73 o 
   6  12  -7     2947.27     2802.48    124.63 o 
   7  12  -7      291.83      269.40     49.33 o 
   8  12  -7     1345.12     1384.30     78.08 o 
   9  12  -7     1129.18     1207.59     82.29 o 
  10  12  -7      942.76      937.12     92.72 o 
  11  12  -7      210.79       65.41     64.85 o 
  12  12  -7      292.77      216.83     68.99 o 
   1  13  -7     6406.08     6547.12    281.07 o 
   2  13  -7      281.34      328.95     35.54 o 
   3  13  -7     7559.85     7519.02    264.78 o 
   4  13  -7      159.86       86.73     29.12 o 
   5  13  -7     3703.00     3789.03    171.70 o 
   6  13  -7      796.73      903.17     56.87 o 
   7  13  -7     4392.01     4287.30    171.00 o 
   8  13  -7      142.37      180.31     43.30 o 
   9  13  -7     1596.24     1692.80    110.23 o 
  10  13  -7      473.89      410.39     95.37 o 
  11  13  -7      993.75      751.26    100.02 o 
  12  13  -7      235.56      205.83    100.52 o 
   0  14  -7      222.93      193.23     54.08 o 
   1  14  -7      164.38       25.62     32.56 o 
   2  14  -7       25.45       35.24     29.52 o 
   3  14  -7      209.21      187.12     37.66 o 
   4  14  -7       24.72      -27.91     32.36 o 
   5  14  -7      984.66      926.68     62.83 o 
   6  14  -7       44.31       50.12     34.73 o 
   7  14  -7      894.56      988.90     73.46 o 
   8  14  -7      139.31      139.95     47.50 o 
   9  14  -7     1072.35     1260.08    105.41 o 
  10  14  -7      217.79      225.69     68.30 o 
  11  14  -7     1069.18     1111.08    154.06 o 
   1  15  -7     5353.24     5569.29    217.57 o 
   2  15  -7        5.43       22.81     38.62 o 
   3  15  -7     2530.93     2578.15    123.52 o 
   4  15  -7      257.39      184.87     38.32 o 
   5  15  -7     5011.31     5272.07    240.20 o 
   6  15  -7        5.01      -30.38     39.98 o 
   7  15  -7      780.36      896.78     71.21 o 
   8  15  -7      210.66      203.70     54.53 o 
   9  15  -7     1861.50     1797.37    164.55 o 
  10  15  -7       20.91       26.19     71.48 o 
  11  15  -7      711.20      567.34    113.90 o 
   0  16  -7     1845.77     1932.55    123.02 o 
   1  16  -7      368.28      376.50     41.61 o 
   2  16  -7      451.73      370.19     57.28 o 
   3  16  -7      181.21      192.07     42.58 o 
   4  16  -7      870.95      883.81     65.57 o 
   5  16  -7      308.69      315.75     59.86 o 
   6  16  -7      290.94      283.71     46.69 o 
   7  16  -7     1244.20     1325.61    100.32 o 
   8  16  -7      156.27      189.25     58.43 o 
   9  16  -7      285.60      227.13     61.60 o 
  10  16  -7      223.46      182.30     81.52 o 
   1  17  -7     1833.56     1875.20    112.75 o 
   2  17  -7      319.52      321.98     52.04 o 
   3  17  -7     2314.64     2330.30    134.35 o 
   4  17  -7       15.14       -1.14     41.70 o 
   5  17  -7     1155.84     1170.00     81.04 o 
   6  17  -7      863.13      829.41     78.14 o 
   7  17  -7     1323.03     1400.66    112.52 o 
   8  17  -7      138.80      104.17     61.01 o 
   9  17  -7      677.47      614.02    108.49 o 
  10  17  -7      322.85      304.19    120.92 o 
   0  18  -7     2653.50     2577.68    193.83 o 
   1  18  -7       72.45       26.83     41.98 o 
   2  18  -7     2055.31     2036.14    125.45 o 
   3  18  -7      125.22       94.74     54.41 o 
   4  18  -7     1641.53     1727.97    126.72 o 
   5  18  -7      110.27      126.94     50.04 o 
   6  18  -7     1571.61     1509.87    125.05 o 
   7  18  -7      100.20      178.88     60.09 o 
   8  18  -7      562.41      582.34    100.61 o 
   9  18  -7      479.84      649.35    108.14 o 
   1  19  -7      273.24      315.76     50.71 o 
   2  19  -7       80.82       27.83     48.69 o 
   3  19  -7      592.61      655.05     71.68 o 
   4  19  -7      316.16      329.08     54.20 o 
   5  19  -7      163.88      204.83     49.01 o 
   6  19  -7      479.40      538.75     67.98 o 
   7  19  -7      393.23      389.39     63.55 o 
   8  19  -7      767.19      734.39    183.44 o 
   0  20  -7     1636.61     1465.22    160.19 o 
   1  20  -7       43.82       64.45     58.43 o 
   2  20  -7     4875.66     4936.48    353.56 o 
   3  20  -7       10.15       10.50     49.01 o 
   4  20  -7     1912.37     1877.77    162.28 o 
   5  20  -7       20.94      -27.90     57.56 o 
   6  20  -7     2055.60     2026.84    204.24 o 
   7  20  -7       15.60      -38.10     54.94 o 
   1  21  -7      387.59      355.50     71.85 o 
   2  21  -7       14.55      -52.13     52.13 o 
   3  21  -7      600.55      555.42     77.27 o 
   4  21  -7      309.53      334.67     71.95 o 
   5  21  -7      206.28      127.00     57.56 o 
   6  21  -7       97.42      267.40    308.42 o 
   0  22  -7     1306.40     1480.52    201.27 o 
   1  22  -7       77.60       72.99     50.10 o 
   2  22  -7     1656.59     1740.95    162.82 o 
   3  22  -7      136.86       45.08     72.94 o 
   4  22  -7     1101.75      916.15    125.90 o 
   0   0  -6    18073.83    16991.99    544.13 o 
   2   0  -6    35744.79    34955.35    817.50 o 
   4   0  -6    12203.42    11279.29    310.72 o 
   6   0  -6    14474.80    10205.12    741.42 o 
   8   0  -6     6097.53     6064.31    182.03 o 
  10   0  -6     7992.98     8098.90    289.18 o 
  12   0  -6     1183.29     1079.60     83.93 o 
  14   0  -6     2185.98     2233.34    206.08 o 
  16   0  -6      497.03      474.05    135.03 o 
   1   1  -6     1920.29     1985.40     45.04 o 
   2   1  -6     2364.10     2386.31     50.92 o 
   3   1  -6      601.03      558.65     22.11 o 
   4   1  -6      222.55      183.65     13.45 o 
   5   1  -6     3353.99     3419.00     70.05 o 
   6   1  -6     5653.16     5698.75    114.62 o 
   7   1  -6      525.19      572.91     15.73 o 
   8   1  -6     1784.82     1878.92     42.86 o 
   9   1  -6     1434.41     1384.11     45.12 o 
  10   1  -6     2279.56     2236.52     79.29 o 
  11   1  -6     1087.58      998.20     48.41 o 
  12   1  -6     2465.66     2385.03     98.97 o 
  13   1  -6      475.61      377.77     51.18 o 
  14   1  -6     1442.84     1424.35    111.26 o 
  15   1  -6      264.84      176.94     63.85 o 
  16   1  -6     1359.58     1215.59    236.49 o 
   0   2  -6    14430.68    14297.98    403.78 o 
   1   2  -6     1511.31     1437.45     37.28 o 
   2   2  -6    13688.82    13530.97    242.09 o 
   3   2  -6      110.30      100.91     14.20 o 
   4   2  -6     8855.88     8979.59    164.79 o 
   5   2  -6      210.91      275.00     19.61 o 
   6   2  -6     7489.53     7775.49    155.12 o 
   7   2  -6     1763.38     1876.48     44.95 o 
   8   2  -6     3115.10     3211.70     74.46 o 
   9   2  -6        2.43       14.77     19.94 o 
  10   2  -6     1070.96     1094.34     55.79 o 
  11   2  -6     2360.80     2292.66     93.17 o 
  12   2  -6      930.81      980.16     59.05 o 
  13   2  -6      466.81      451.62     43.30 o 
  14   2  -6      108.86       91.32     47.17 o 
  15   2  -6      982.28      954.51     96.22 o 
  16   2  -6       75.84      -66.81     76.57 o 
   1   3  -6    14937.24    14795.19    267.89 o 
   2   3  -6      135.38      143.75     13.86 o 
   3   3  -6    13970.31    14191.46    237.58 o 
   4   3  -6     2946.94     2986.80     60.10 o 
   5   3  -6     7942.03     7846.80    161.53 o 
   6   3  -6      206.36      230.46     16.44 o 
   7   3  -6     6045.48     6200.75    124.09 o 
   8   3  -6     3935.30     3981.55     88.26 o 
   9   3  -6     3301.33     3223.82     97.15 o 
  10   3  -6      714.76      775.84     41.15 o 
  11   3  -6     1496.17     1579.15     63.65 o 
  12   3  -6     1333.32     1374.75     66.79 o 
  13   3  -6      327.46      338.16     41.18 o 
  14   3  -6      834.11      852.69     73.07 o 
  15   3  -6      251.98      240.80     66.04 o 
  16   3  -6       68.70       46.21    116.66 o 
   0   4  -6     1401.36     1458.20     64.91 o 
   1   4  -6       47.12        6.83     12.59 o 
   2   4  -6     2722.70     2864.26     59.60 o 
   3   4  -6     2592.36     2450.08     46.01 o 
   4   4  -6     1266.80     1266.28     34.80 o 
   5   4  -6     2092.93     2171.07     50.02 o 
   6   4  -6     1702.87     1802.31     46.94 o 
   7   4  -6     4166.28     4190.93     85.34 o 
   8   4  -6     2062.61     2192.81     62.34 o 
   9   4  -6     5222.00     5179.59    156.83 o 
  10   4  -6      384.23      386.94     36.73 o 
  11   4  -6     3207.68     3165.06    123.02 o 
  12   4  -6      509.37      529.29     43.89 o 
  13   4  -6     2320.76     2523.18    135.43 o 
  14   4  -6      151.97      178.52     51.54 o 
  15   4  -6     1408.73     1406.18    145.24 o 
   1   5  -6    18994.88    18993.90    329.48 o 
   2   5  -6      163.40      167.94     13.72 o 
   3   5  -6    17683.03    18021.91    342.53 o 
   4   5  -6       32.28        0.82     13.09 o 
   5   5  -6    14071.54    14424.20    300.57 o 
   6   5  -6      224.53      239.74     13.16 o 
   7   5  -6    12575.42    13144.08    243.30 o 
   8   5  -6       98.35       80.52     22.00 o 
   9   5  -6     4128.16     4222.31    157.61 o 
  10   5  -6       16.38       34.21     27.22 o 
  11   5  -6     3171.28     3124.96    133.34 o 
  12   5  -6       21.45      -23.13     43.26 o 
  13   5  -6     1748.35     1629.81     98.65 o 
  14   5  -6        8.27      -38.77     51.20 o 
  15   5  -6      158.45      193.92     68.34 o 
   1   6  -6     1479.29     1550.73     32.65 o 
   2   6  -6     6361.21     6611.89    110.43 o 
   3   6  -6     2005.85     2038.56     43.19 o 
   4   6  -6     2004.69     2028.25     47.25 o 
   5   6  -6      490.40      528.12     15.78 o 
   6   6  -6     2233.45     2305.96     47.08 o 
   7   6  -6     1734.27     1719.75     44.57 o 
   8   6  -6      752.27      815.98     39.01 o 
   9   6  -6     2897.19     3021.50    102.99 o 
  10   6  -6      541.59      565.22     38.37 o 
  11   6  -6     1889.53     1810.18     91.40 o 
  12   6  -6       88.15       70.62     35.30 o 
  13   6  -6     2568.32     2571.01    156.18 o 
  14   6  -6       51.46      -46.56     56.47 o 
  15   6  -6     1346.51     1208.95    145.61 o 
   1   7  -6    11300.79    11632.09    208.36 o 
   2   7  -6      200.53      205.82     11.60 o 
   3   7  -6     6201.08     6128.99    114.86 o 
   4   7  -6     1603.48     1658.51     35.45 o 
   5   7  -6     8115.91     8361.46    147.43 o 
   6   7  -6      398.24      377.47     22.31 o 
   7   7  -6     3226.40     3173.04     80.91 o 
   8   7  -6     3005.02     2894.48     76.05 o 
   9   7  -6     2295.15     2350.37     88.86 o 
  10   7  -6     1732.40     1703.18     77.98 o 
  11   7  -6     1450.09     1417.92     80.97 o 
  12   7  -6      742.01      699.12     69.42 o 
  13   7  -6      429.62      522.94     60.74 o 
  14   7  -6     1453.53     1419.87    130.19 o 
  15   7  -6      150.62       97.77     67.09 o 
   0   8  -6     9060.48     9735.59    406.82 o 
   1   8  -6     5558.44     5346.19    104.76 o 
   2   8  -6    12371.95    12664.04    231.08 o 
   3   8  -6      246.42      244.61     16.13 o 
   4   8  -6     7215.52     7361.33    135.45 o 
   5   8  -6     3405.94     3296.17     64.00 o 
   6   8  -6     7089.20     7279.69    147.87 o 
   7   8  -6     2356.84     2387.27     59.97 o 
   8   8  -6     3270.17     3178.11     96.76 o 
   9   8  -6     1021.37     1012.88     57.45 o 
  10   8  -6     2059.93     2029.47    110.88 o 
  11   8  -6     1939.36     1963.62     93.83 o 
  12   8  -6     1086.75     1142.09     91.78 o 
  13   8  -6      406.77      356.63     58.49 o 
  14   8  -6      343.61      322.61     67.73 o 
  15   8  -6      481.91      284.80     87.84 o 
   1   9  -6     8728.32     8700.92    156.39 o 
   2   9  -6      424.91      413.39     22.35 o 
   3   9  -6     6007.26     6096.77    112.91 o 
   4   9  -6     1083.34     1217.09     33.18 o 
   5   9  -6     3551.95     3524.15     69.04 o 
   6   9  -6     2375.20     2445.37     61.17 o 
   7   9  -6      872.92      889.17     36.26 o 
   8   9  -6     1984.83     2049.86     78.40 o 
   9   9  -6      741.37      717.05     44.87 o 
  10   9  -6     1957.51     2030.09    113.40 o 
  11   9  -6       65.70       54.43     43.74 o 
  12   9  -6     2287.90     2319.85    135.98 o 
  13   9  -6       48.29      -21.95     62.44 o 
  14   9  -6     1157.85     1064.40    107.35 o 
  15   9  -6        2.37      163.01     84.30 o 
   0  10  -6    26701.86    28252.20    742.74 o 
   1  10  -6      778.15      731.92     26.16 o 
   2  10  -6     5469.74     5356.25    134.44 o 
   3  10  -6      242.63      202.41     17.06 o 
   4  10  -6    16979.32    17209.81    295.81 o 
   5  10  -6      488.92      502.10     22.49 o 
   6  10  -6     5192.27     5375.24    125.10 o 
   7  10  -6      354.24      367.25     32.94 o 
   8  10  -6     4522.02     4602.86    163.24 o 
   9  10  -6       30.15       33.00     31.26 o 
  10  10  -6     3962.25     3952.15    195.31 o 
  11  10  -6      155.00      201.90     50.75 o 
  12  10  -6     1221.33     1150.92    104.28 o 
  13  10  -6        5.76       -8.86     52.88 o 
  14  10  -6      659.28      705.98     92.79 o 
   1  11  -6     2847.94     2900.52     65.44 o 
   2  11  -6      972.87      941.75     29.90 o 
   3  11  -6     1112.57     1068.51     31.26 o 
   4  11  -6      113.80       66.13     17.41 o 
   5  11  -6     1414.46     1366.44     41.24 o 
   6  11  -6     1263.84     1206.07     50.80 o 
   7  11  -6      663.33      682.76     40.30 o 
   8  11  -6      548.91      476.90     42.09 o 
   9  11  -6      387.20      439.53     39.89 o 
  10  11  -6      855.92      839.52     65.73 o 
  11  11  -6      258.55      231.23     49.10 o 
  12  11  -6     1405.53     1409.45    114.65 o 
  13  11  -6       49.63       21.54     65.83 o 
  14  11  -6      670.34      732.81    116.43 o 
   0  12  -6     2786.13     3017.64    110.54 o 
   1  12  -6      539.02      513.03     24.53 o 
   2  12  -6     3472.07     3238.04     89.64 o 
   3  12  -6        4.63      -14.69     18.81 o 
   4  12  -6     3066.67     3136.96     89.83 o 
   5  12  -6     1937.55     1780.39     54.49 o 
   6  12  -6     2879.11     2794.67     95.99 o 
   7  12  -6      909.83      989.91     49.54 o 
   8  12  -6     2766.28     2757.32    113.65 o 
   9  12  -6      267.01      157.86     39.03 o 
  10  12  -6     1391.77     1237.06     95.81 o 
  11  12  -6     1690.14     1617.79    112.94 o 
  12  12  -6     1088.66     1112.48    103.03 o 
  13  12  -6      240.27      146.36     60.94 o 
  14  12  -6      309.93      174.99    128.50 o 
   1  13  -6     6980.59     6990.51    196.35 o 
   2  13  -6       51.63       75.26     24.87 o 
   3  13  -6     4871.10     4723.12    119.79 o 
   4  13  -6      219.64      274.66     35.92 o 
   5  13  -6     5121.55     4950.74    129.85 o 
   6  13  -6       49.77       48.67     28.97 o 
   7  13  -6     2882.98     2829.74     98.39 o 
   8  13  -6      362.95      475.57     45.78 o 
   9  13  -6     1944.08     1908.88     93.44 o 
  10  13  -6      413.78      447.87     49.49 o 
  11  13  -6     1236.56     1101.21     93.00 o 
  12  13  -6      197.66      174.83     64.92 o 
  13  13  -6      417.04      372.08     79.42 o 
   0  14  -6       66.60      111.69     39.58 o 
   1  14  -6       10.24      -22.35     33.45 o 
   2  14  -6     1481.86     1487.64     56.26 o 
   3  14  -6      232.09      234.42     38.57 o 
   4  14  -6      411.25      452.65     32.21 o 
   5  14  -6      333.62      288.77     29.57 o 
   6  14  -6      605.48      653.11     41.83 o 
   7  14  -6      845.61      961.59     57.82 o 
   8  14  -6      404.53      403.08     52.78 o 
   9  14  -6     1480.96     1356.65     96.23 o 
  10  14  -6      158.97      164.78     50.07 o 
  11  14  -6      871.06      900.08     89.25 o 
  12  14  -6      211.17      266.24     67.57 o 
  13  14  -6     1559.55     1524.21    206.01 o 
   1  15  -6     7232.34     7312.08    255.96 o 
   2  15  -6        2.61       -0.37     30.39 o 
   3  15  -6     7377.54     7459.13    274.54 o 
   4  15  -6       20.34      -12.13     38.05 o 
   5  15  -6     4208.74     4390.36    174.40 o 
   6  15  -6       30.74       41.00     33.72 o 
   7  15  -6     5727.29     5575.59    228.26 o 
   8  15  -6       30.94       26.20     42.39 o 
   9  15  -6     1785.71     1906.25    111.89 o 
  10  15  -6       10.76      -23.89     44.62 o 
  11  15  -6     1140.53     1241.87    128.99 o 
  12  15  -6       42.84       66.34     62.91 o 
   0  16  -6      713.09      748.51     63.38 o 
   1  16  -6      113.59       80.35     36.80 o 
   2  16  -6     2396.84     2267.93     95.23 o 
   3  16  -6      523.15      533.22     39.07 o 
   4  16  -6     1628.73     1738.37     80.44 o 
   5  16  -6     1252.95     1181.65     67.61 o 
   6  16  -6      830.54      785.17     54.59 o 
   7  16  -6      701.31      776.11     56.12 o 
   8  16  -6     1394.82     1389.06     92.23 o 
   9  16  -6     2430.42     2544.00    175.95 o 
  10  16  -6      199.46      156.14     56.95 o 
  11  16  -6      507.82      435.18     73.18 o 
  12  16  -6      326.32      235.13     78.41 o 
   1  17  -6     3513.21     3685.53    165.96 o 
   2  17  -6       23.76       12.29     36.46 o 
   3  17  -6     2730.99     2630.78    124.40 o 
   4  17  -6     1159.70     1167.84     70.46 o 
   5  17  -6     2274.78     2310.52    113.82 o 
   6  17  -6       68.51       21.41     37.09 o 
   7  17  -6     1231.81     1160.46     78.41 o 
   8  17  -6     2157.65     2172.06    149.07 o 
   9  17  -6      764.66      750.39     77.33 o 
  10  17  -6      594.36      568.87     78.37 o 
  11  17  -6      372.90      333.46     83.66 o 
   0  18  -6     4315.84     4539.49    316.25 o 
   1  18  -6      119.14      130.38     37.03 o 
   2  18  -6     3884.42     3708.28    209.90 o 
   3  18  -6       13.71       50.56     44.38 o 
   4  18  -6     3691.61     3835.93    180.51 o 
   5  18  -6       75.05       72.42     39.41 o 
   6  18  -6     2306.05     2267.07    149.27 o 
   7  18  -6      242.99      176.62     56.29 o 
   8  18  -6     2038.06     2020.47    157.91 o 
   9  18  -6       50.34      112.12     52.56 o 
  10  18  -6      710.14      754.10    109.72 o 
   1  19  -6      549.22      514.82     49.93 o 
   2  19  -6      101.08      121.12     43.53 o 
   3  19  -6      105.49      100.25     60.87 o 
   4  19  -6      210.95      132.34     53.89 o 
   5  19  -6      834.26      682.50     60.08 o 
   6  19  -6      564.40      472.51     58.66 o 
   7  19  -6       20.54       77.97     54.60 o 
   8  19  -6      581.85      613.14     84.85 o 
   9  19  -6      471.32      544.37    111.72 o 
  10  19  -6      953.78      985.45    129.34 o 
   0  20  -6     5790.75     5967.67    460.75 o 
   1  20  -6       53.42       80.74     52.04 o 
   2  20  -6     2644.00     2669.93    156.93 o 
   3  20  -6       63.37      146.32     45.12 o 
   4  20  -6     3667.41     3550.20    260.31 o 
   5  20  -6       32.22      -17.61     43.68 o 
   6  20  -6     2588.51     2524.33    183.58 o 
   7  20  -6        1.25      -17.03     51.49 o 
   8  20  -6     1276.55     1164.36    126.38 o 
   9  20  -6      102.59      210.62     69.17 o 
   1  21  -6      743.46      779.14     73.76 o 
   2  21  -6      191.48      195.83     48.40 o 
   3  21  -6      329.73      330.10     54.21 o 
   4  21  -6       56.86       49.82     59.89 o 
   5  21  -6      811.24      853.65     89.79 o 
   6  21  -6      830.12      774.63     86.31 o 
   7  21  -6       84.78       94.38     62.25 o 
   8  21  -6      158.68      166.85     67.32 o 
   0  22  -6     2325.29     1893.70    208.82 o 
   1  22  -6      394.57      432.11     60.05 o 
   2  22  -6     1560.27     1520.82    143.24 o 
   3  22  -6       23.01      -27.62     52.75 o 
   4  22  -6     1548.60     1480.16    135.09 o 
   5  22  -6      292.66      267.64     64.16 o 
   6  22  -6      969.46      947.58    111.08 o 
   7  22  -6      116.68       21.44     87.14 o 
   1  23  -6     2734.96     2371.26    201.64 o 
   2  23  -6        1.06        1.84     68.71 o 
   3  23  -6     1444.38     1303.51    146.01 o 
   4  23  -6      161.32      200.56     61.61 o 
   5  23  -6     2265.47     2079.54    245.40 o 
   0  24  -6       73.80       51.97    114.78 o 
   1  24  -6       22.57      -64.74     64.74 o 
   2  24  -6      259.93      305.12     74.63 o 
   3  24  -6      120.75       26.86     69.76 o 
   2   0  -5    20332.21    19574.62   1340.02 o 
   4   0  -5    11453.52    11220.59    262.41 o 
   6   0  -5    15396.30    14659.72    367.04 o 
   8   0  -5     8794.68     8878.69    229.13 o 
  10   0  -5     2427.35     2407.17     95.67 o 
  12   0  -5     3474.95     3628.37    211.17 o 
  14   0  -5      361.35      283.23     76.15 o 
  16   0  -5      177.33      428.47    137.38 o 
   1   1  -5     3172.89     3233.64     51.63 o 
   2   1  -5      141.40      182.44     12.91 o 
   3   1  -5     4501.29     4632.57     69.94 o 
   4   1  -5     2797.47     2895.82     49.08 o 
   5   1  -5      908.71      906.32     19.78 o 
   6   1  -5      464.67      506.76     17.47 o 
   7   1  -5     1225.27     1259.44     29.17 o 
   8   1  -5     3514.96     3507.48     63.37 o 
   9   1  -5      625.52      610.83     24.46 o 
  10   1  -5     4174.77     4279.30    112.65 o 
  11   1  -5      130.14      137.29     46.08 o 
  12   1  -5     2021.98     2061.98    101.08 o 
  13   1  -5       69.72       75.63     52.08 o 
  14   1  -5     3210.89     3177.55    194.99 o 
  15   1  -5       59.94       46.81     62.40 o 
  16   1  -5      937.88      976.27    124.49 o 
  17   1  -5       55.06       78.69    141.35 o 
   0   2  -5    11738.86    11800.23    308.99 o 
   1   2  -5      839.47      904.96     20.82 o 
   2   2  -5    16614.48    16120.06    250.35 o 
   3   2  -5     3192.35     3329.55     56.58 o 
   4   2  -5    10318.17    10108.23    178.47 o 
   5   2  -5     3577.67     3780.67     63.54 o 
   6   2  -5    11121.97    10872.80    176.76 o 
   7   2  -5     1460.84     1504.74     37.34 o 
   8   2  -5     5152.22     5203.77     94.71 o 
   9   2  -5     8013.61     7956.43    153.27 o 
  10   2  -5     5509.38     5470.96    139.51 o 
  11   2  -5      410.97      378.16     37.76 o 
  12   2  -5     1498.06     1553.96     77.04 o 
  13   2  -5     2907.75     2831.45    144.83 o 
  14   2  -5     1074.45     1110.92     88.23 o 
  15   2  -5      371.32      320.46     67.72 o 
  16   2  -5      313.66      222.95     70.66 o 
   1   3  -5    23803.53    24219.24    393.21 o 
   2   3  -5     2066.63     2038.01     36.62 o 
   3   3  -5    20681.31    20433.07    367.92 o 
   4   3  -5     1236.38     1321.77     50.93 o 
   5   3  -5    14398.10    14433.19    251.92 o 
   6   3  -5     3766.86     3592.99     57.02 o 
   7   3  -5     9446.22     9115.54    158.48 o 
   8   3  -5      163.57      175.00     20.37 o 
   9   3  -5     4043.54     3933.28     81.28 o 
  10   3  -5     1634.80     1539.29     51.45 o 
  11   3  -5     2317.64     2282.09     73.19 o 
  12   3  -5     1123.20     1171.99     59.97 o 
  13   3  -5      959.63      953.68     60.45 o 
  14   3  -5      555.76      491.15     59.06 o 
  15   3  -5      217.80      133.41     62.09 o 
  16   3  -5     1283.97     1267.58    148.10 o 
   0   4  -5     9349.78     9765.37    225.42 o 
   1   4  -5     4228.45     3951.62     58.67 o 
   2   4  -5     4652.51     4681.09     82.52 o 
   3   4  -5      381.11      497.15     75.55 o 
   4   4  -5     6995.69     7218.91    124.43 o 
   5   4  -5     5496.14     5661.22     98.76 o 
   6   4  -5     1640.44     1625.60     48.03 o 
   7   4  -5     4264.48     4448.28     88.79 o 
   8   4  -5     2021.41     2079.85     42.62 o 
   9   4  -5     3164.71     3266.07     68.64 o 
  10   4  -5      678.78      670.48     31.89 o 
  11   4  -5     4615.91     4733.99    158.90 o 
  12   4  -5      564.09      542.73     40.11 o 
  13   4  -5     3021.79     2865.46    150.57 o 
  14   4  -5      179.35      189.69     58.67 o 
  15   4  -5     2310.81     2156.64    190.07 o 
  16   4  -5       28.06      -35.60     61.77 o 
   1   5  -5    37980.07    39866.11    610.66 o 
   2   5  -5      155.19      199.62     12.84 o 
   3   5  -5    33298.66    33062.45    537.85 o 
   4   5  -5       28.90       22.19     10.23 o 
   5   5  -5    23140.54    23650.02    381.84 o 
   6   5  -5      134.10      140.07     12.52 o 
   7   5  -5    10387.58    10457.79    196.54 o 
   8   5  -5      112.92      130.37     16.78 o 
   9   5  -5    12120.64    12361.79    228.82 o 
  10   5  -5       81.09       87.50     22.05 o 
  11   5  -5     3572.77     3456.72    122.02 o 
  12   5  -5       59.27       33.15     30.22 o 
  13   5  -5     1771.71     1593.92     97.02 o 
  14   5  -5      150.92       50.02     55.47 o 
  15   5  -5     1385.16     1379.47    137.79 o 
  16   5  -5        8.40      -35.97     82.21 o 
   0   6  -5     3908.79     4373.94    111.78 o 
   1   6  -5     3266.02     3176.14     54.49 o 
   2   6  -5     2738.28     2618.97     46.56 o 
   3   6  -5      554.71      626.95     19.84 o 
   4   6  -5     2040.66     2124.18     37.22 o 
   5   6  -5     3211.99     3170.47     55.85 o 
   6   6  -5     2594.67     2702.30     51.81 o 
   7   6  -5     4186.80     4371.04     78.70 o 
   8   6  -5     1096.83     1113.52     37.60 o 
   9   6  -5     2869.63     2934.84     71.38 o 
  10   6  -5     1172.36     1139.90     42.13 o 
  11   6  -5     3407.58     3404.27    120.99 o 
  12   6  -5      439.59      387.34     40.04 o 
  13   6  -5     2336.01     2257.21    112.94 o 
  14   6  -5      302.17      332.91     58.84 o 
  15   6  -5     1864.01     1848.05    215.88 o 
  16   6  -5       13.49      -77.69     85.96 o 
   1   7  -5    12414.18    12524.73    214.46 o 
   2   7  -5     1752.24     1732.04     32.05 o 
   3   7  -5    12560.01    12627.17    202.99 o 
   4   7  -5       36.09      -12.55     14.19 o 
   5   7  -5     8084.42     8115.97    123.19 o 
   6   7  -5     6698.76     6708.15    118.51 o 
   7   7  -5     7408.32     7431.46    137.56 o 
   8   7  -5      168.69      175.73     17.60 o 
   9   7  -5     3370.24     3399.72     87.06 o 
  10   7  -5     3091.62     2945.69     80.95 o 
  11   7  -5     1795.68     1796.20     67.50 o 
  12   7  -5     1699.85     1724.28     93.78 o 
  13   7  -5      803.23      789.12     66.72 o 
  14   7  -5      682.46      450.83     65.07 o 
  15   7  -5      273.09      263.60     78.45 o 
  16   7  -5     1268.43     1189.66    155.32 o 
   0   8  -5    25345.06    25733.76    587.97 o 
   1   8  -5     2004.43     2014.32     39.41 o 
   2   8  -5    17728.45    17749.97    281.72 o 
   3   8  -5     1197.57     1210.28     25.51 o 
   4   8  -5    17626.68    18000.36    258.20 o 
   5   8  -5     1262.88     1253.83     30.99 o 
   6   8  -5    10203.24    10128.44    174.75 o 
   7   8  -5     1428.34     1373.18     33.13 o 
   8   8  -5     6921.56     6929.91    128.86 o 
   9   8  -5      840.75      848.78     36.84 o 
  10   8  -5     3671.60     3570.48    114.58 o 
  11   8  -5     1811.89     1814.79     77.14 o 
  12   8  -5     1718.10     1609.54     95.27 o 
  13   8  -5      711.88      670.58     69.28 o 
  14   8  -5      570.20      668.59     81.13 o 
  15   8  -5      930.57      834.98    114.15 o 
  16   8  -5      304.64      181.92     88.93 o 
   1   9  -5       95.69      109.09     13.07 o 
   2   9  -5      331.82      340.99     15.98 o 
   3   9  -5     1073.35     1075.73     24.82 o 
   4   9  -5     1958.41     2121.59     39.10 o 
   5   9  -5      356.92      356.00     15.91 o 
   6   9  -5     2020.59     2011.64     41.61 o 
   7   9  -5     2174.39     2195.45     46.58 o 
   8   9  -5     4008.02     4100.67     99.59 o 
   9   9  -5      521.42      493.40     28.47 o 
  10   9  -5     3604.84     3452.80    110.01 o 
  11   9  -5      318.23      295.12     41.18 o 
  12   9  -5     2444.95     2283.06    115.72 o 
  13   9  -5      558.56      698.54     92.80 o 
  14   9  -5     2378.61     2611.32    197.39 o 
  15   9  -5       47.60      111.44     63.53 o 
   0  10  -5    11862.99    11397.32    298.81 o 
   1  10  -5      770.07      794.80     22.41 o 
   2  10  -5    18535.88    18599.40    291.69 o 
   3  10  -5      132.98      134.09     12.22 o 
   4  10  -5     9650.23     9826.37    163.08 o 
   5  10  -5      164.61      221.50     15.38 o 
   6  10  -5    10617.91    10549.38    183.06 o 
   7  10  -5       12.65       20.19     18.20 o 
   8  10  -5     6366.26     6218.59    161.64 o 
   9  10  -5       61.25       80.22     26.56 o 
  10  10  -5     2061.75     2109.26     78.18 o 
  11  10  -5       12.92      -40.02     40.02 o 
  12  10  -5     1806.40     1776.90    118.61 o 
  13  10  -5        9.66      -48.15     48.15 o 
  14  10  -5      502.81      413.60     72.16 o 
  15  10  -5       24.70       52.55     75.42 o 
   1  11  -5      608.50      673.46     25.90 o 
   2  11  -5      443.19      408.19     27.05 o 
   3  11  -5     3796.78     3962.98     76.24 o 
   4  11  -5     5280.89     5270.36     98.11 o 
   5  11  -5      259.59      274.68     17.20 o 
   6  11  -5      183.27      173.02     19.01 o 
   7  11  -5     1954.62     1845.49     52.71 o 
   8  11  -5     4389.97     4255.45    119.31 o 
   9  11  -5      353.26      357.51     32.80 o 
  10  11  -5     1878.30     1908.82     83.53 o 
  11  11  -5      291.54      230.72     42.20 o 
  12  11  -5     1785.50     1932.55    118.89 o 
  13  11  -5      206.37      173.51     64.29 o 
  14  11  -5     1586.69     1558.45    158.46 o 
  15  11  -5        2.04       52.26     73.92 o 
   0  12  -5    15267.10    15241.61    421.56 o 
   1  12  -5     1197.03     1119.18     35.11 o 
   2  12  -5     6303.06     6333.50    136.06 o 
   3  12  -5     1529.80     1607.03     36.28 o 
   4  12  -5     9737.01     9806.20    171.15 o 
   5  12  -5       71.31       56.53     18.32 o 
   6  12  -5     3774.57     3599.23     86.98 o 
   7  12  -5      891.23      931.35     42.19 o 
   8  12  -5     3046.25     3048.27     95.75 o 
   9  12  -5     2611.49     2749.42     98.72 o 
  10  12  -5     1428.29     1361.44     80.19 o 
  11  12  -5      432.67      383.26     51.64 o 
  12  12  -5      791.43      968.87     76.73 o 
  13  12  -5     1273.03     1268.86    102.01 o 
  14  12  -5      363.99      421.38     69.80 o 
  15  12  -5      554.15      395.94    110.28 o 
   1  13  -5     8989.84     9201.48    230.80 o 
   2  13  -5     1112.27     1151.67     33.12 o 
   3  13  -5     8378.90     8745.31    165.68 o 
   4  13  -5       28.16       15.96     17.19 o 
   5  13  -5     5914.83     6101.10    137.29 o 
   6  13  -5     2060.25     2038.96     57.57 o 
   7  13  -5     4198.60     4183.05    108.08 o 
   8  13  -5      338.37      355.27     30.48 o 
   9  13  -5     2102.71     2172.27     85.54 o 
  10  13  -5      461.90      417.11     43.54 o 
  11  13  -5      925.45      887.85     70.71 o 
  12  13  -5     1011.22     1107.07     87.79 o 
  13  13  -5      431.08      472.11     70.02 o 
  14  13  -5       60.73       12.91     71.07 o 
   0  14  -5     1440.61     1455.47     62.00 o 
   1  14  -5        7.13      -19.65     19.65 o 
   2  14  -5     2095.10     2044.89     51.42 o 
   3  14  -5     1040.35     1067.80     32.62 o 
   4  14  -5      754.86      691.55     28.99 o 
   5  14  -5     1388.53     1322.94     40.42 o 
   6  14  -5      822.53      869.97     47.86 o 
   7  14  -5     2143.96     2237.49     78.78 o 
   8  14  -5      202.82      217.64     33.40 o 
   9  14  -5     1781.13     1841.23     87.78 o 
  10  14  -5      723.47      607.20     57.93 o 
  11  14  -5     2413.52     2408.40    141.22 o 
  12  14  -5       24.72       39.22     56.54 o 
  13  14  -5     1183.13     1236.94    121.15 o 
  14  14  -5      260.29      281.74     82.98 o 
   1  15  -5    11334.67    11676.76    298.41 o 
   2  15  -5       77.62       44.61     22.35 o 
   3  15  -5     8797.73     9068.06    255.89 o 
   4  15  -5      292.68      331.03     25.31 o 
   5  15  -5     8592.19     8796.76    235.66 o 
   6  15  -5       21.87       46.66     36.31 o 
   7  15  -5     4217.32     4142.33    150.98 o 
   8  15  -5      226.81      255.99     40.60 o 
   9  15  -5     3766.30     3813.15    169.79 o 
  10  15  -5       41.32       31.49     45.61 o 
  11  15  -5     2467.81     2200.70    172.32 o 
  12  15  -5       73.02        2.43     52.40 o 
  13  15  -5      763.02      701.66    101.71 o 
   0  16  -5     5752.94     5880.34    281.07 o 
   1  16  -5      434.84      431.08     36.56 o 
   2  16  -5     1837.60     1933.21     65.08 o 
   3  16  -5      151.62      112.19     31.23 o 
   4  16  -5     2348.59     2372.47     80.57 o 
   5  16  -5      423.97      348.49     45.12 o 
   6  16  -5     1458.10     1383.62     60.15 o 
   7  16  -5     1183.55     1218.92     89.90 o 
   8  16  -5      467.49      492.47     50.36 o 
   9  16  -5      476.78      422.96     58.54 o 
  10  16  -5      702.05      524.79     63.18 o 
  11  16  -5     1835.96     2202.24    163.83 o 
  12  16  -5      108.19      122.22     61.98 o 
  13  16  -5      692.96      615.91    103.98 o 
   1  17  -5     4920.53     4957.69    160.33 o 
   2  17  -5      383.20      353.77     39.97 o 
   3  17  -5     5030.32     5092.45    196.39 o 
   4  17  -5      383.11      254.43     35.44 o 
   5  17  -5     3623.90     3786.19    141.72 o 
   6  17  -5     1839.62     2017.91     89.23 o 
   7  17  -5     2815.23     2651.07    116.93 o 
   8  17  -5      350.88      237.36     60.21 o 
   9  17  -5     1750.61     1735.13    107.98 o 
  10  17  -5     1160.96     1144.77    106.50 o 
  11  17  -5      981.80      853.82     98.82 o 
  12  17  -5      837.06      858.58    109.30 o 
   0  18  -5    12749.06    12773.14    614.36 o 
   1  18  -5      167.50      156.19     32.62 o 
   2  18  -5     7524.70     7656.52    298.70 o 
   3  18  -5      370.34      392.98     40.35 o 
   4  18  -5     7948.43     8054.31    307.87 o 
   5  18  -5      345.35      287.52     38.43 o 
   6  18  -5     4919.75     4799.55    254.48 o 
   7  18  -5      318.00      225.19     52.30 o 
   8  18  -5     2372.62     2500.19    141.20 o 
   9  18  -5     1032.55     1013.24     98.65 o 
  10  18  -5     2009.16     1785.69    146.08 o 
  11  18  -5      183.89       85.50    101.92 o 
  12  18  -5      598.89      476.83    100.89 o 
   1  19  -5      420.35      500.33     40.63 o 
   2  19  -5      182.72      122.03     40.60 o 
   3  19  -5      839.98      851.34     54.80 o 
   4  19  -5      751.49      774.46     48.94 o 
   5  19  -5       34.62       40.62     49.14 o 
   6  19  -5     1045.16     1029.61     67.15 o 
   7  19  -5      611.55      614.48     61.26 o 
   8  19  -5     1921.57     2043.46    135.37 o 
   9  19  -5       36.98       95.07     60.28 o 
  10  19  -5     1136.21     1183.61    117.40 o 
  11  19  -5       47.82       85.15     69.51 o 
   0  20  -5     3057.49     3227.65    185.03 o 
   1  20  -5      145.93      110.78     36.38 o 
   2  20  -5     7423.58     7321.62    327.13 o 
   3  20  -5       60.57       62.58     45.19 o 
   4  20  -5     3538.61     3636.97    189.15 o 
   5  20  -5       12.42       20.42     40.29 o 
   6  20  -5     3249.58     3100.63    184.91 o 
   7  20  -5       34.79       65.26     53.86 o 
   8  20  -5     2416.11     2320.33    180.42 o 
   9  20  -5       28.94      140.73     54.16 o 
  10  20  -5      637.81      522.24     91.31 o 
   1  21  -5      670.24      680.90     58.23 o 
   2  21  -5        6.82       -7.22     40.54 o 
   3  21  -5     1007.57      918.02     65.60 o 
   4  21  -5      836.04      857.13     70.64 o 
   5  21  -5      416.90      458.83     65.18 o 
   6  21  -5       97.31       76.53     50.07 o 
   7  21  -5      722.49      796.35     72.23 o 
   8  21  -5     1232.91     1277.57    128.93 o 
   9  21  -5      155.31       83.31     62.99 o 
   0  22  -5     1531.77     1553.82    123.94 o 
   1  22  -5      323.86      203.12     47.65 o 
   2  22  -5     1797.35     1720.85     97.06 o 
   3  22  -5      432.41      532.27     60.22 o 
   4  22  -5     1219.27     1306.64    102.44 o 
   5  22  -5       42.35       46.53     56.20 o 
   6  22  -5     1252.71     1228.32    109.78 o 
   7  22  -5      326.95      339.89     68.55 o 
   8  22  -5      690.61      632.28    106.37 o 
   1  23  -5     1749.10     1855.65    122.99 o 
   2  23  -5      106.25       89.00     50.47 o 
   3  23  -5     2494.67     2461.91    159.60 o 
   4  23  -5        1.48       23.85     60.55 o 
   5  23  -5     1113.57     1216.12    118.69 o 
   6  23  -5      288.11      276.82     83.81 o 
   7  23  -5     1687.38     1530.41    164.69 o 
   0  24  -5      921.63      759.46    103.94 o 
   1  24  -5       25.37       50.29     55.91 o 
   2  24  -5        0.49      -59.36     59.36 o 
   3  24  -5      140.27      149.08     61.16 o 
   4  24  -5      411.31      267.47     77.59 o 
   5  24  -5      299.74      202.78     64.53 o 
   6  24  -5       25.12      -37.70     75.80 o 
   1  25  -5     3687.45     3349.67    350.91 o 
   2  25  -5        9.98      -16.80     52.86 o 
   3  25  -5     1635.79     1655.26    200.05 o 
   4  25  -5       73.24      185.94     73.81 o 
   0   0  -4    39245.85    37343.95   1265.74 o 
   2   0  -4    29190.99    28412.80    589.33 o 
   4   0  -4    23046.79    23050.65    605.04 o 
   6   0  -4    19548.15    19384.90    420.58 o 
   8   0  -4     2554.64     2597.57     74.16 o 
  10   0  -4    11689.52    12007.07    429.96 o 
  12   0  -4      394.07      436.73     56.28 o 
  14   0  -4     2285.89     2303.03    210.31 o 
  16   0  -4      159.35      296.15     80.30 o 
   1   1  -4     6050.09     6382.83    106.89 o 
   2   1  -4     3187.61     3320.68     52.83 o 
   3   1  -4      306.55      282.71     11.03 o 
   4   1  -4     1667.93     1571.76     32.59 o 
   5   1  -4     3329.57     3492.90     66.64 o 
   6   1  -4    10000.64     9956.25    147.28 o 
   7   1  -4      542.93      590.34     18.71 o 
   8   1  -4     3474.13     3585.93     68.49 o 
   9   1  -4      499.98      514.01     24.43 o 
  10   1  -4     6860.30     6865.25    159.39 o 
  11   1  -4      564.19      568.74     32.27 o 
  12   1  -4     4344.34     4534.79    148.48 o 
  13   1  -4       89.71       44.81     42.75 o 
  14   1  -4     2826.12     2898.11    150.44 o 
  15   1  -4      309.54      360.42     71.91 o 
  16   1  -4     2892.63     2961.55    243.35 o 
  17   1  -4       68.81       89.35     72.99 o 
   0   2  -4    16419.80    15643.24    374.61 o 
   1   2  -4     6932.38     7324.20    107.67 o 
   2   2  -4    27748.33    27402.06    393.60 o 
   3   2  -4     2774.20     3120.74     56.76 o 
   4   2  -4    14896.03    15092.67    214.50 o 
   5   2  -4     5530.56     5404.11     75.55 o 
   6   2  -4    13615.20    13433.16    195.69 o 
   7   2  -4      954.80     1044.66     33.73 o 
   8   2  -4     7493.41     7591.78    131.56 o 
   9   2  -4     1220.53     1264.81     39.03 o 
  10   2  -4     4381.73     4375.75    109.99 o 
  11   2  -4     3926.91     4048.55    125.36 o 
  12   2  -4     1772.09     1760.83     77.30 o 
  13   2  -4      971.47     1046.79     71.95 o 
  14   2  -4      887.91      872.04     63.52 o 
  15   2  -4     1558.20     1447.27    110.23 o 
  16   2  -4      252.40      200.29     57.67 o 
  17   2  -4     1255.58     1445.90    169.52 o 
   1   3  -4    21244.10    20671.92    287.66 o 
   2   3  -4      386.07      417.36     12.82 o 
   3   3  -4    19895.90    19568.02    280.76 o 
   4   3  -4     3009.20     2891.69     42.45 o 
   5   3  -4    15742.20    15386.09    224.54 o 
   6   3  -4      135.24      162.14     14.62 o 
   7   3  -4    12128.26    12116.97    191.80 o 
   8   3  -4     2779.02     2840.11     59.68 o 
   9   3  -4     5751.17     5905.77    136.55 o 
  10   3  -4     2186.88     2155.92     57.18 o 
  11   3  -4     4154.91     4149.64    118.39 o 
  12   3  -4      422.37      411.01     40.94 o 
  13   3  -4     1187.82     1282.67     64.58 o 
  14   3  -4     1752.37     1678.46     83.39 o 
  15   3  -4      582.13      499.14     60.37 o 
  16   3  -4      182.90      142.24     51.65 o 
  17   3  -4       14.11      -18.56     73.42 o 
   0   4  -4     5584.71     5732.73    128.12 o 
   1   4  -4       54.47       58.79      8.69 o 
   2   4  -4     4510.75     4363.03     62.30 o 
   3   4  -4      355.78      335.77     11.82 o 
   4   4  -4    10734.94    11270.13    157.08 o 
   5   4  -4     6133.04     5747.82     80.56 o 
   6   4  -4     3224.01     3011.06     46.96 o 
   7   4  -4     1967.41     1945.74     38.62 o 
   8   4  -4     5143.62     5210.07     97.56 o 
   9   4  -4    10172.12     9960.91    197.51 o 
  10   4  -4     1051.40     1089.58     34.95 o 
  11   4  -4     2662.33     2681.82     80.15 o 
  12   4  -4     1273.32     1285.43     58.07 o 
  13   4  -4     6445.10     6641.91    262.80 o 
  14   4  -4      102.08      121.22     45.15 o 
  15   4  -4     1719.47     1836.80    124.89 o 
  16   4  -4      216.78      185.77     70.93 o 
  17   4  -4     2035.31     2054.11    278.50 o 
   1   5  -4    50689.13    49121.77    701.60 o 
   2   5  -4       16.92       40.24      9.74 o 
   3   5  -4    42985.27    43113.81    595.18 o 
   4   5  -4     1064.90     1070.13     20.77 o 
   5   5  -4    35420.87    35740.61    505.23 o 
   6   5  -4      353.40      355.29     13.25 o 
   7   5  -4    29722.18    29392.03    455.34 o 
   8   5  -4      223.25      239.64     15.54 o 
   9   5  -4    11770.70    12000.02    252.37 o 
  10   5  -4      194.06      150.24     22.57 o 
  11   5  -4     7276.66     7342.25    258.27 o 
  12   5  -4       33.77       22.26     32.83 o 
  13   5  -4     2710.71     2622.85    107.08 o 
  14   5  -4       33.79       25.96     50.23 o 
  15   5  -4      776.58      745.37     76.32 o 
  16   5  -4        6.92       31.48     67.64 o 
  17   5  -4      620.58      608.62    111.83 o 
   0   6  -4     1292.44     1273.97     82.86 o 
   1   6  -4     3831.99     3927.86     60.73 o 
   2   6  -4    19255.42    19443.97    276.25 o 
   3   6  -4     5632.82     5841.98     77.99 o 
   4   6  -4     2252.16     2262.81     36.90 o 
   5   6  -4     1379.63     1262.05     27.45 o 
   6   6  -4     5584.19     5524.78     77.52 o 
   7   6  -4     2337.02     2330.05     45.45 o 
   8   6  -4     2051.10     2211.42     45.45 o 
   9   6  -4     7635.24     7585.43    160.30 o 
  10   6  -4      661.90      694.41     33.96 o 
  11   6  -4     2438.09     2337.75     84.97 o 
  12   6  -4      579.95      510.37     40.89 o 
  13   6  -4     3444.03     3396.40    155.69 o 
  14   6  -4      141.62       98.22     38.21 o 
  15   6  -4     2090.05     1918.80    167.02 o 
  16   6  -4      168.10      136.98     74.89 o 
  17   6  -4      991.99     1014.53    141.63 o 
   1   7  -4    15462.47    15209.28    215.90 o 
   2   7  -4     1519.74     1449.16     27.51 o 
   3   7  -4    17682.53    17584.98    251.67 o 
   4   7  -4     4042.64     3807.78     58.89 o 
   5   7  -4     9813.54     9909.28    139.98 o 
   6   7  -4      610.93      595.73     17.67 o 
   7   7  -4     5727.99     5690.15     89.75 o 
   8   7  -4     6145.29     6119.46    117.48 o 
   9   7  -4     5503.98     5488.50    106.03 o 
  10   7  -4     1091.09     1042.77     43.74 o 
  11   7  -4     1842.20     1745.73     67.31 o 
  12   7  -4     1907.54     1949.88     85.16 o 
  13   7  -4      987.63      987.36     63.49 o 
  14   7  -4     1844.38     1807.51    104.38 o 
  15   7  -4      536.25      447.59     57.43 o 
  16   7  -4      261.39      170.25     59.06 o 
  17   7  -4       41.11      -64.37     81.82 o 
   0   8  -4    26288.65    25554.30    521.49 o 
   1   8  -4      985.70      955.85     18.82 o 
   2   8  -4    38122.79    37879.46    528.91 o 
   3   8  -4      294.46      342.57     12.58 o 
   4   8  -4    20247.56    20582.90    319.62 o 
   5   8  -4     1566.69     1634.65     31.98 o 
   6   8  -4    16835.50    16343.30    234.11 o 
   7   8  -4     2953.89     2868.25     48.30 o 
   8   8  -4    10918.84    11319.01    205.30 o 
   9   8  -4       61.50       48.19     21.11 o 
  10   8  -4     4069.37     4036.33    110.53 o 
  11   8  -4     2669.23     2850.05     97.20 o 
  12   8  -4     2291.67     2225.80     96.26 o 
  13   8  -4      413.21      316.63     50.26 o 
  14   8  -4      701.08      700.95     65.94 o 
  15   8  -4     1659.56     1654.39    155.64 o 
  16   8  -4      210.95      240.25     78.22 o 
   1   9  -4      923.04      982.79     28.92 o 
   2   9  -4     1249.50     1233.40     24.02 o 
   3   9  -4     1608.56     1505.62    176.24 o 
   4   9  -4     1669.48     1663.84     32.30 o 
   5   9  -4      522.61      594.38     19.08 o 
   6   9  -4     4671.43     4571.62     72.98 o 
   7   9  -4      155.93      160.23     13.71 o 
   8   9  -4     3502.77     3549.06     73.90 o 
   9   9  -4      364.66      376.54     22.13 o 
  10   9  -4     4881.10     4915.79    135.06 o 
  11   9  -4      182.52      184.42     34.10 o 
  12   9  -4     3464.59     3664.28    157.65 o 
  13   9  -4       65.34       59.95     39.26 o 
  14   9  -4     2871.11     2815.57    195.00 o 
  15   9  -4       99.79       58.66     70.40 o 
  16   9  -4     1870.27     2061.68    258.41 o 
   0  10  -4    27478.71    28388.29    928.67 o 
   1  10  -4      186.96      191.10     12.25 o 
   2  10  -4    15768.95    15733.71    254.26 o 
   3  10  -4       73.76       59.10     11.86 o 
   4  10  -4    17945.91    17839.47    307.58 o 
   5  10  -4      213.48      200.30     15.13 o 
   6  10  -4     9068.06     9288.66    160.15 o 
   7  10  -4      182.47      193.79     16.11 o 
   8  10  -4     5538.40     5546.68     95.25 o 
   9  10  -4      258.07      245.70     21.18 o 
  10  10  -4     5952.45     5922.48    165.48 o 
  11  10  -4       70.17      107.06     32.46 o 
  12  10  -4      863.48      916.16     59.78 o 
  13  10  -4       68.09       27.71     43.47 o 
  14  10  -4     1284.91     1204.14    106.81 o 
  15  10  -4        4.19       33.66     84.15 o 
  16  10  -4      274.98      432.46     98.88 o 
   1  11  -4     4483.69     4503.38     71.97 o 
   2  11  -4      970.60      906.60     23.16 o 
   3  11  -4     1913.17     1955.68     36.26 o 
   4  11  -4      878.52      958.31     26.27 o 
   5  11  -4     3247.70     3283.50     65.23 o 
   6  11  -4     4555.50     4665.40     87.72 o 
   7  11  -4      740.34      836.56     29.19 o 
   8  11  -4     2550.96     2619.04     59.34 o 
   9  11  -4      747.44      810.01     35.66 o 
  10  11  -4     3088.01     3165.33    116.08 o 
  11  11  -4      654.04      698.02     52.23 o 
  12  11  -4     3229.06     3409.50    150.38 o 
  13  11  -4      136.47      210.59     57.04 o 
  14  11  -4     1720.26     1829.96    150.95 o 
  15  11  -4      139.76       47.52     74.85 o 
  16  11  -4     1887.89     1935.91    248.96 o 
   0  12  -4    12946.16    13285.12    338.08 o 
   1  12  -4     3256.15     3313.94     62.40 o 
   2  12  -4    10346.55    10672.13    186.73 o 
   3  12  -4      183.54      162.40     14.86 o 
   4  12  -4    11005.20    10972.60    218.01 o 
   5  12  -4     1167.55     1126.77     30.91 o 
   6  12  -4     5544.40     5819.19    119.16 o 
   7  12  -4     3964.81     3851.40     79.73 o 
   8  12  -4     5583.74     5437.36    125.30 o 
   9  12  -4      357.42      325.22     32.10 o 
  10  12  -4     1384.19     1302.35     62.91 o 
  11  12  -4     4563.92     4663.95    211.22 o 
  12  12  -4     1103.38     1188.17     86.36 o 
  13  12  -4      391.62      353.79     60.22 o 
  14  12  -4      317.01      304.92     62.58 o 
  15  12  -4     1328.93     1367.35    158.69 o 
   1  13  -4    11651.03    11950.56    255.34 o 
   2  13  -4      304.65      321.72     15.89 o 
   3  13  -4     8351.52     8414.29    163.19 o 
   4  13  -4     1803.84     1828.58     42.95 o 
   5  13  -4     6944.03     7196.27    158.17 o 
   6  13  -4       60.46       68.59     18.63 o 
   7  13  -4     3468.00     3684.41     85.86 o 
   8  13  -4     2155.86     2203.73     64.23 o 
   9  13  -4     2260.06     2408.11     85.03 o 
  10  13  -4      836.73      813.09     54.13 o 
  11  13  -4     1207.78     1270.78     78.83 o 
  12  13  -4     1002.32      993.28     78.06 o 
  13  13  -4      380.74      403.11     81.37 o 
  14  13  -4      550.22      566.41     75.89 o 
  15  13  -4      244.79      229.80     87.47 o 
   0  14  -4     2704.73     2947.71    105.56 o 
   1  14  -4       12.07      -20.27     20.27 o 
   2  14  -4     2816.37     2766.88     58.02 o 
   3  14  -4     1493.73     1500.90     38.10 o 
   4  14  -4     2361.64     2579.85     59.28 o 
   5  14  -4     1950.88     1985.92     52.70 o 
   6  14  -4     1687.83     1520.25     45.39 o 
   7  14  -4     2906.29     2809.15     86.27 o 
   8  14  -4     2550.99     2512.47     74.35 o 
   9  14  -4     3317.87     3373.15    120.49 o 
  10  14  -4       32.46       35.63     45.15 o 
  11  14  -4     2612.52     2707.92    132.51 o 
  12  14  -4      938.22      711.23     73.94 o 
  13  14  -4     1664.79     1626.36    130.72 o 
  14  14  -4       19.74       11.42     67.89 o 
  15  14  -4     1656.79     1713.67    226.54 o 
   1  15  -4    16492.51    16681.46    354.65 o 
   2  15  -4      406.79      434.45     21.29 o 
   3  15  -4    20674.28    20525.04    452.40 o 
   4  15  -4      187.24      225.82     22.63 o 
   5  15  -4    10177.88    10163.87    259.44 o 
   6  15  -4      299.35      308.38     28.41 o 
   7  15  -4    10135.28    10088.03    247.84 o 
   8  15  -4       71.12       48.44     26.55 o 
   9  15  -4     3989.82     4051.36    137.29 o 
  10  15  -4       34.45       38.41     39.15 o 
  11  15  -4     2045.44     1833.46    118.39 o 
  12  15  -4      200.80       95.48     56.61 o 
  13  15  -4     1470.54     1306.11    140.24 o 
  14  15  -4        4.57       45.77     69.38 o 
   0  16  -4     2351.02     2381.49     85.01 o 
   1  16  -4      176.51      135.63     21.21 o 
   2  16  -4     3389.28     3296.25     85.60 o 
   3  16  -4     1425.13     1284.58     40.17 o 
   4  16  -4     2763.22     2760.86     76.74 o 
   5  16  -4     1149.90      998.03     43.17 o 
   6  16  -4     2097.35     2126.02     66.13 o 
   7  16  -4     1389.20     1456.85     57.75 o 
   8  16  -4     2143.16     2224.79     83.62 o 
   9  16  -4     3183.60     3203.12    120.13 o 
  10  16  -4      339.63      392.45     48.50 o 
  11  16  -4     1188.23     1186.33     85.89 o 
  12  16  -4      678.53      655.10     76.59 o 
  13  16  -4     1775.58     1715.16    156.74 o 
  14  16  -4       19.02       86.82    109.42 o 
   1  17  -4     8995.78     8946.67    234.76 o 
   2  17  -4       34.10      -20.92     27.55 o 
   3  17  -4     6526.84     6540.34    198.97 o 
   4  17  -4      449.28      458.65     37.44 o 
   5  17  -4     6292.56     6375.98    195.60 o 
   6  17  -4      141.87       51.95     31.50 o 
   7  17  -4     2847.64     2809.08     99.72 o 
   8  17  -4     1683.84     1696.28     75.59 o 
   9  17  -4     2639.02     2615.15    102.28 o 
  10  17  -4      879.65      878.22     73.38 o 
  11  17  -4      788.68      669.37     76.67 o 
  12  17  -4      679.69      718.01     86.31 o 
  13  17  -4      661.15      540.80     88.84 o 
   0  18  -4     7585.48     7907.40    314.29 o 
   1  18  -4      562.81      540.73     31.07 o 
   2  18  -4    11518.96    11205.20    349.72 o 
   3  18  -4       17.35       39.25     31.37 o 
   4  18  -4     8408.47     8877.54    353.34 o 
   5  18  -4      298.79      243.47     37.68 o 
   6  18  -4     5519.29     5497.35    173.62 o 
   7  18  -4      525.05      662.51     46.08 o 
   8  18  -4     5249.52     5386.83    223.14 o 
   9  18  -4      119.39       88.69     53.62 o 
  10  18  -4     1554.98     1545.83    119.06 o 
  11  18  -4      701.34      879.07     86.33 o 
  12  18  -4     1564.01     1378.26    134.76 o 
  13  18  -4      124.94      182.07     70.92 o 
   1  19  -4      155.20      159.58     29.48 o 
   2  19  -4      218.08      183.63     31.65 o 
   3  19  -4        1.46       49.70     42.84 o 
   4  19  -4      693.71      592.25     46.80 o 
   5  19  -4      227.12      308.97     50.17 o 
   6  19  -4     1283.50     1308.78     71.65 o 
   7  19  -4      213.97      184.85     39.43 o 
   8  19  -4     1071.74      994.71     72.18 o 
   9  19  -4      183.46      130.60     45.20 o 
  10  19  -4     1476.21     1605.52    141.45 o 
  11  19  -4       43.91       86.04     66.98 o 
  12  19  -4     1256.74     1214.14    147.13 o 
   0  20  -4    12181.77    11758.08    586.00 o 
   1  20  -4      220.09      170.49     38.80 o 
   2  20  -4     4401.14     4572.38    176.61 o 
   3  20  -4      255.69      305.60     42.54 o 
   4  20  -4     6675.65     6816.74    313.06 o 
   5  20  -4       12.44       46.32     34.38 o 
   6  20  -4     3371.77     3483.34    161.44 o 
   7  20  -4      163.35      105.54     44.39 o 
   8  20  -4     2034.54     2140.91    119.97 o 
   9  20  -4       53.57       77.48     52.45 o 
  10  20  -4     1832.34     1763.66    168.27 o 
  11  20  -4       20.72       -5.43     62.63 o 
   1  21  -4     1825.36     1753.92     86.58 o 
   2  21  -4      747.08      665.72     48.07 o 
   3  21  -4      915.90      916.01     67.52 o 
   4  21  -4       76.32      102.47     41.04 o 
   5  21  -4     1233.08     1133.21     69.32 o 
   6  21  -4     2180.99     2256.64    123.35 o 
   7  21  -4      387.02      354.82     56.41 o 
   8  21  -4      522.86      369.95     59.51 o 
   9  21  -4      363.24      441.07     69.19 o 
  10  21  -4     1243.41      986.69    144.13 o 
  11  21  -4      261.76       37.30    147.69 o 
   0  22  -4     1992.08     2185.54    141.21 o 
   1  22  -4      554.89      525.30     51.96 o 
   2  22  -4     2070.09     1967.85    102.37 o 
   3  22  -4        2.91       71.26     45.04 o 
   4  22  -4     1729.31     1848.80    107.06 o 
   5  22  -4      772.40      536.45     55.22 o 
   6  22  -4     1115.69     1147.43     89.33 o 
   7  22  -4      446.23      710.29     69.98 o 
   8  22  -4      724.94      767.18     86.92 o 
   9  22  -4      188.85       65.86     68.52 o 
  10  22  -4      321.38      241.71    101.38 o 
   1  23  -4     2761.44     2768.41    144.12 o 
   2  23  -4       18.19      -29.92     44.15 o 
   3  23  -4     1683.21     1747.78     99.68 o 
   4  23  -4      304.93      278.44     55.12 o 
   5  23  -4     1847.31     1803.51    119.54 o 
   6  23  -4       31.85       37.98     53.16 o 
   7  23  -4      887.48      912.01     98.66 o 
   8  23  -4      351.29      420.92     75.70 o 
   9  23  -4      782.55      695.69    118.75 o 
   0  24  -4        5.67       23.60     70.86 o 
   1  24  -4       21.45      -44.89     44.89 o 
   2  24  -4      924.94      906.76     69.79 o 
   3  24  -4      211.38      171.38     51.26 o 
   4  24  -4      100.60      115.22     55.87 o 
   5  24  -4      371.38      368.53     72.49 o 
   6  24  -4      208.12      229.26     65.68 o 
   7  24  -4      793.91      734.28    109.02 o 
   8  24  -4      364.58      456.78    130.98 o 
   1  25  -4     3349.46     3356.75    257.90 o 
   2  25  -4       14.74      105.33     49.58 o 
   3  25  -4     4383.20     4400.95    367.09 o 
   4  25  -4        5.38       34.91     54.53 o 
   5  25  -4     2055.45     2055.63    215.24 o 
   6  25  -4       73.80       69.85     83.74 o 
   0  26  -4      293.17      272.61     95.02 o 
   1  26  -4       49.94       78.62     51.19 o 
   2  26  -4      454.44      301.11     69.86 o 
   3  26  -4      140.25      156.85     61.90 o 
   4  26  -4      327.29      324.76     83.93 o 
   0   0  -3    59699.75    57868.10   1883.12 o 
   2   0  -3    64019.94    61344.15   1214.72 o 
   4   0  -3    27489.91    26267.87    486.98 o 
   6   0  -3    30859.12    30979.71    698.40 o 
   8   0  -3    16723.53    16802.81    433.53 o 
  10   0  -3     3936.03     3523.25    300.82 o 
  12   0  -3     3259.51     3468.56    402.61 o 
  14   0  -3      181.26      250.30     67.84 o 
  16   0  -3      332.53      236.45     97.05 o 
  18   0  -3       98.82      583.47    163.35 o 
   2   1  -3      469.24      461.93     13.54 o 
   3   1  -3     4060.63     4010.91     76.64 o 
   4   1  -3     8026.70     8620.71    119.80 o 
   5   1  -3       62.14      116.74     17.06 o 
   6   1  -3     7068.00     7325.91    125.90 o 
   7   1  -3     2460.48     2449.88     47.93 o 
   8   1  -3    14098.38    14181.67    228.59 o 
   9   1  -3       47.07       47.94     18.24 o 
  10   1  -3     8596.64     8667.98    201.22 o 
  11   1  -3      465.91      410.73     28.67 o 
  12   1  -3     6511.88     6435.14    214.48 o 
  13   1  -3       95.49       98.66     32.82 o 
  14   1  -3     6141.40     6224.49    251.94 o 
  15   1  -3       83.56      116.83     69.21 o 
  16   1  -3     1426.09     1468.34    142.59 o 
  17   1  -3       95.94      187.65     62.92 o 
  18   1  -3     2181.63     2272.26    232.73 o 
   0   2  -3    46090.38    46915.71    935.44 o 
   1   2  -3    12559.18    12723.67    182.25 o 
   2   2  -3    36366.51    35478.16    518.25 o 
   3   2  -3     6694.27     6944.97    102.69 o 
   4   2  -3    25515.13    25644.65    312.71 o 
   5   2  -3     4730.90     4889.44     75.32 o 
   6   2  -3    27008.95    27133.76    400.56 o 
   7   2  -3     1613.60     1463.74     32.66 o 
   8   2  -3     9429.65     9424.74    150.55 o 
   9   2  -3     7823.01     7990.11    150.90 o 
  10   2  -3     9402.32     9489.92    222.73 o 
  11   2  -3      784.99      818.23     34.75 o 
  12   2  -3     2607.96     2619.63     80.44 o 
  13   2  -3     4666.82     4929.06    238.42 o 
  14   2  -3     1887.42     1886.43     93.86 o 
  15   2  -3      629.50      665.82     72.70 o 
  16   2  -3      228.57      222.39     60.77 o 
  17   2  -3      941.44      876.55     97.96 o 
  18   2  -3      134.80      185.48     65.72 o 
   1   3  -3    52083.04    52213.48    720.30 o 
   2   3  -3     1143.33     1206.78     20.11 o 
   3   3  -3    46556.19    45723.30    641.47 o 
   4   3  -3      316.67      338.15     26.00 o 
   5   3  -3    21083.20    21069.48    312.26 o 
   6   3  -3     7678.18     7746.69    119.25 o 
   7   3  -3    20066.93    19910.45    307.26 o 
   9   3  -3     7145.88     7066.97    149.21 o 
  10   3  -3     1443.24     1404.74     43.42 o 
  11   3  -3     3599.40     3664.11     95.76 o 
  12   3  -3     2550.47     2600.39     89.85 o 
  13   3  -3     1987.83     1887.75     88.15 o 
  14   3  -3      731.83      659.08     46.33 o 
  15   3  -3      493.80      599.68     57.00 o 
  16   3  -3     1671.42     1733.23    127.36 o 
  17   3  -3      406.76      448.97     78.84 o 
  18   3  -3      225.05      191.44     80.60 o 
   0   4  -3    38693.83    39437.68    738.26 o 
   1   4  -3     4576.47     4247.09     62.31 o 
   2   4  -3     9492.91     9259.07    124.01 o 
   3   4  -3     5673.17     6034.52     82.92 o 
   4   4  -3     5651.34     5661.30     74.59 o 
   5   4  -3     9956.32     9811.49    135.12 o 
   6   4  -3     5842.45     5753.89     78.62 o 
   7   4  -3    10225.89    10194.13    160.75 o 
   8   4  -3      985.66     1010.46     24.89 o 
   9   4  -3     8065.83     7900.69    156.99 o 
  10   4  -3     2046.67     1992.51     52.38 o 
  11   4  -3     7142.61     7045.75    161.60 o 
  12   4  -3       91.34       97.12     27.27 o 
  13   4  -3     4121.38     4175.46    166.90 o 
  14   4  -3      466.88      456.51     51.47 o 
  15   4  -3     3434.39     3496.03    226.74 o 
  16   4  -3      103.03      123.48     63.94 o 
  17   4  -3     2139.24     2304.27    211.87 o 
  18   4  -3       10.71      120.29     80.95 o 
   1   5  -3    90183.20    89703.96   1140.64 o 
   2   5  -3     1127.64     1210.93     19.14 o 
   3   5  -3    43123.48    41822.44    555.58 o 
   4   5  -3     1219.03     1269.25     19.54 o 
   5   5  -3    57581.38    57527.81    740.32 o 
   6   5  -3     1920.39     1968.55     34.82 o 
   7   5  -3    15301.92    14816.57    220.27 o 
   8   5  -3      316.02      319.83     17.94 o 
   9   5  -3    13092.24    13076.63    287.20 o 
  10   5  -3      224.35      212.23     21.86 o 
  11   5  -3     9027.27     8793.73    203.17 o 
  12   5  -3       14.41      -21.92     37.99 o 
  13   5  -3     1654.09     1609.40     69.80 o 
  14   5  -3      103.13       57.13     37.16 o 
  15   5  -3     1948.55     1970.27    121.47 o 
  16   5  -3       20.28      -50.58     50.58 o 
  17   5  -3       12.36       52.90     66.32 o 
   0   6  -3     2380.21     2417.20    200.55 o 
   1   6  -3     2613.03     2482.75     39.12 o 
   2   6  -3     3273.01     3205.13     50.08 o 
   3   6  -3      444.15      494.35     12.45 o 
   4   6  -3     1171.25     1109.58     18.16 o 
   5   6  -3     3746.00     3713.97     54.04 o 
   6   6  -3     5132.97     5124.43     73.60 o 
   7   6  -3     6091.30     6321.86    111.15 o 
   8   6  -3      484.53      429.44     18.26 o 
   9   6  -3     2642.86     2575.79     69.31 o 
  10   6  -3     4174.25     4102.80    112.25 o 
  11   6  -3     6458.63     6356.29    185.93 o 
  12   6  -3       85.59       72.02     30.96 o 
  13   6  -3     3275.77     3006.08    140.87 o 
  14   6  -3      555.22      603.70     54.60 o 
  15   6  -3     3060.38     3278.38    216.20 o 
  16   6  -3        7.43       67.54     50.20 o 
  17   6  -3     1780.27     1769.11    168.42 o 
   1   7  -3    25037.48    25377.43    406.88 o 
   2   7  -3     6631.03     7082.25    108.22 o 
   3   7  -3    21863.38    22152.94    326.10 o 
   4   7  -3      472.62      432.20     15.16 o 
   5   7  -3    18803.20    18720.10    252.73 o 
   6   7  -3     6732.69     6826.13    100.37 o 
   7   7  -3    13995.50    13969.21    235.51 o 
   8   7  -3      607.72      577.32     24.90 o 
   9   7  -3     6495.83     6545.91    148.71 o 
  10   7  -3     4704.89     4762.03    126.53 o 
  11   7  -3     4183.24     4222.52    126.58 o 
  12   7  -3     2137.97     2105.59     77.36 o 
  13   7  -3     1538.33     1534.42     70.47 o 
  14   7  -3      890.80      874.10     64.08 o 
  15   7  -3      343.12      340.39     62.00 o 
  16   7  -3     2102.57     2083.86    155.64 o 
  17   7  -3      269.18      283.00     71.43 o 
   0   8  -3    42972.54    44384.11    954.90 o 
   1   8  -3      616.18      681.01     14.19 o 
   2   8  -3    52177.70    52066.81    787.55 o 
   3   8  -3     4146.95     4134.64     65.52 o 
   4   8  -3    30727.01    31601.37    477.03 o 
   5   8  -3     1573.78     1631.69     29.99 o 
   6   8  -3    25091.51    24519.64    368.58 o 
   7   8  -3     3078.12     3281.51     64.35 o 
   8   8  -3     9682.07     9554.68    180.79 o 
   9   8  -3     7291.70     7438.79    157.05 o 
  10   8  -3     7789.89     7698.21    176.13 o 
  11   8  -3     1825.44     1791.23     77.13 o 
  12   8  -3     2661.09     2749.23    118.40 o 
  13   8  -3     2819.86     2877.20    109.10 o 
  14   8  -3     1245.46     1391.73     71.12 o 
  15   8  -3      594.08      564.17     73.27 o 
  16   8  -3      238.54      179.69     63.25 o 
  17   8  -3      625.57      523.39     98.66 o 
   1   9  -3     1252.40     1283.42     24.56 o 
   2   9  -3      121.49       88.73     12.51 o 
   3   9  -3     5119.93     5161.07     92.23 o 
   4   9  -3     3935.62     3954.87     59.21 o 
   5   9  -3      474.94      480.30     14.72 o 
   6   9  -3     2370.11     2438.65     45.91 o 
   7   9  -3     2265.28     2316.26     44.53 o 
   8   9  -3     7421.33     7467.74    155.89 o 
   9   9  -3      262.55      196.25     21.61 o 
  10   9  -3     4527.53     4572.04    105.30 o 
  11   9  -3        8.22      -34.80     34.80 o 
  12   9  -3     4000.28     3973.69    168.39 o 
  13   9  -3      279.52      239.90     39.23 o 
  14   9  -3     3874.18     4020.72    233.61 o 
  15   9  -3      338.48      338.53     58.54 o 
  16   9  -3     1476.81     1376.33    162.93 o 
  17   9  -3       69.69       -5.26     97.53 o 
   0  10  -3    16489.00    16784.14    470.46 o 
   1  10  -3       55.18       13.51      8.75 o 
   2  10  -3    13334.04    13103.18    266.33 o 
   3  10  -3      361.59      337.74     15.02 o 
   4  10  -3    18818.14    18771.69    361.88 o 
   5  10  -3      166.87      170.24     14.74 o 
   6  10  -3    10486.38    10271.55    179.38 o 
   7  10  -3      268.14      289.64     16.52 o 
   8  10  -3    10292.94    10338.74    193.36 o 
   9  10  -3      308.06      298.74     21.67 o 
  10  10  -3     2895.72     2911.28     86.50 o 
  11  10  -3       74.27       56.16     30.54 o 
  12  10  -3     3707.16     3797.74    159.60 o 
  13  10  -3       73.53       95.63     45.17 o 
  14  10  -3      159.31      113.67     48.66 o 
  15  10  -3       33.21       54.43     60.57 o 
  16  10  -3      518.23      518.21     85.26 o 
   1  11  -3     2156.10     2185.74     42.11 o 
   2  11  -3      481.78      408.19     17.50 o 
   3  11  -3     3691.94     3783.56     80.14 o 
   4  11  -3     2042.85     1836.34     35.16 o 
   5  11  -3      677.40      689.39     20.64 o 
   6  11  -3      602.10      625.84     20.85 o 
   7  11  -3     2867.91     2826.60     57.47 o 
   8  11  -3     5983.55     5952.90    115.04 o 
   9  11  -3      632.06      687.44     30.94 o 
  10  11  -3     2870.22     2912.79     88.53 o 
  11  11  -3      185.29      211.69     41.20 o 
  12  11  -3     2739.23     2826.44    120.96 o 
  13  11  -3      196.07      167.37     46.86 o 
  14  11  -3     2896.57     3310.28    189.08 o 
  15  11  -3       10.49      -30.71     55.93 o 
  16  11  -3      976.08     1067.86    159.48 o 
   0  12  -3    21996.55    21772.63    549.85 o 
   1  12  -3       74.76       60.88     13.66 o 
   2  12  -3    15896.65    16098.10    286.11 o 
   3  12  -3      376.50      325.30     16.75 o 
   4  12  -3    14778.30    14359.11    258.75 o 
   5  12  -3     2293.94     2547.95     49.84 o 
   6  12  -3     7262.57     7375.94    143.06 o 
   7  12  -3     1559.40     1560.25     39.45 o 
   8  12  -3     5978.72     5901.43    122.93 o 
   9  12  -3     4290.41     4358.82    121.29 o 
  10  12  -3     2548.43     2662.10     82.69 o 
  11  12  -3      971.27      888.57     46.88 o 
  12  12  -3     1773.97     1717.29     98.76 o 
  13  12  -3     3011.89     3066.32    165.58 o 
  14  12  -3      534.88      437.44     62.69 o 
  15  12  -3      591.84      514.53     99.32 o 
  16  12  -3      349.39      230.87     86.12 o 
   1  13  -3    10929.74    11533.31    231.96 o 
   2  13  -3     1786.17     1851.73     43.28 o 
   3  13  -3    15308.46    16142.28    325.64 o 
   4  13  -3      264.39      241.46     17.21 o 
   5  13  -3     6984.37     6967.50    138.15 o 
   6  13  -3     3523.86     3530.78     77.42 o 
   7  13  -3     9560.32     9614.44    195.41 o 
   8  13  -3      839.13      845.93     33.78 o 
   9  13  -3     3796.96     3656.02    117.32 o 
  10  13  -3      894.03      854.18     45.38 o 
  11  13  -3     2122.74     2046.52     99.92 o 
  12  13  -3      921.63      900.34     66.74 o 
  13  13  -3     1132.42     1049.86     77.16 o 
  14  13  -3      462.49      499.15     64.03 o 
  15  13  -3      210.21      276.66     87.16 o 
  16  13  -3      759.02      716.89    114.14 o 
   0  14  -3     6734.04     6629.36    171.05 o 
   1  14  -3      177.07      193.32     17.82 o 
   2  14  -3     1563.22     1596.77     38.48 o 
   3  14  -3      245.05      225.59     19.72 o 
   4  14  -3     3211.43     3146.95     76.75 o 
   5  14  -3      970.56     1015.17     31.31 o 
   6  14  -3     1601.07     1615.87     39.31 o 
   7  14  -3     2313.15     2456.85     58.67 o 
   8  14  -3      364.60      365.95     33.21 o 
   9  14  -3     1650.15     1718.20     63.02 o 
  10  14  -3     1730.24     1531.20     71.48 o 
  11  14  -3     3668.74     3593.55    166.55 o 
  12  14  -3      142.11      183.44     45.29 o 
  13  14  -3     2191.77     2078.85    128.12 o 
  14  14  -3      242.69      244.91     57.57 o 
  15  14  -3     2063.77     2040.06    252.29 o 
   1  15  -3    18795.59    19063.07    394.48 o 
   2  15  -3       13.63       -4.07     16.34 o 
   3  15  -3     8081.18     8345.89    183.66 o 
   4  15  -3      596.77      586.26     24.63 o 
   5  15  -3    16059.28    15896.02    382.63 o 
   6  15  -3      120.55      166.50     20.76 o 
   7  15  -3     5628.73     5564.39    140.95 o 
   8  15  -3      200.40      174.88     27.74 o 
   9  15  -3     7386.62     7157.50    252.48 o 
  10  15  -3      238.18      205.43     41.64 o 
  11  15  -3     2930.68     2961.03    134.46 o 
  12  15  -3        8.72        1.37     50.56 o 
  13  15  -3      950.92      890.25     81.59 o 
  14  15  -3      143.74      151.92     62.60 o 
  15  15  -3     1034.88      756.72    122.80 o 
   0  16  -3     6240.34     6188.08    198.28 o 
   1  16  -3     1530.50     1602.85     42.74 o 
   2  16  -3     3633.85     3983.80    100.42 o 
   3  16  -3      818.14      878.06     43.38 o 
   4  16  -3     3605.75     3487.51     89.02 o 
   5  16  -3     1182.88     1127.90     36.89 o 
   6  16  -3     1497.91     1541.50     47.59 o 
   7  16  -3     3396.89     3456.95    100.14 o 
   8  16  -3      475.84      386.97     35.17 o 
   9  16  -3      463.73      469.83     38.55 o 
  10  16  -3      873.10      875.71     62.62 o 
  11  16  -3     3529.28     3671.60    203.91 o 
  12  16  -3       69.09       52.20     47.90 o 
  13  16  -3     1097.56     1166.45     95.70 o 
  14  16  -3      263.00      181.13     67.46 o 
   1  17  -3    11697.57    11721.40    265.42 o 
   2  17  -3     1018.28     1095.01     34.53 o 
   3  17  -3     9024.19     9042.89    213.04 o 
   4  17  -3      312.72      244.79     28.97 o 
   5  17  -3     7957.85     8058.82    230.37 o 
   6  17  -3     2594.32     2693.66     78.04 o 
   7  17  -3     5472.98     5327.74    172.80 o 
   8  17  -3      222.78      194.17     29.43 o 
   9  17  -3     2465.86     2400.43    102.70 o 
  10  17  -3      960.02     1131.51    102.22 o 
  11  17  -3     1691.67     1537.77    108.34 o 
  12  17  -3     1422.14     1355.53    103.96 o 
  13  17  -3      649.16      755.15     89.96 o 
  14  17  -3      316.66      344.60     94.33 o 
   0  18  -3    13916.24    13758.41    560.29 o 
   1  18  -3      124.89      127.91     26.53 o 
   2  18  -3     9776.69    10077.31    276.19 o 
   3  18  -3      244.21      223.36     28.40 o 
   4  18  -3     9347.21     9022.83    275.71 o 
   5  18  -3      406.01      423.62     37.32 o 
   6  18  -3     7208.06     7361.72    255.62 o 
   7  18  -3      495.51      398.15     38.42 o 
   8  18  -3     4811.82     4508.37    151.91 o 
   9  18  -3     1140.55     1208.53     66.95 o 
  10  18  -3     3744.32     3761.70    220.13 o 
  11  18  -3      190.26      121.63     47.11 o 
  12  18  -3     1184.45     1112.07    111.06 o 
  13  18  -3      900.46      999.41    132.12 o 
   1  19  -3       56.87       13.15     30.27 o 
   2  19  -3       63.63       76.88     31.09 o 
   3  19  -3       10.70       12.76     29.87 o 
   4  19  -3      610.96      691.93     46.62 o 
   5  19  -3      103.96       25.70     33.61 o 
   6  19  -3      643.96      705.97     48.68 o 
   7  19  -3      376.76      320.34     42.69 o 
   8  19  -3     1644.61     1668.09     83.46 o 
   9  19  -3       26.64      -24.67     38.07 o 
  10  19  -3     1546.68     1484.37    100.44 o 
  11  19  -3       48.09      -30.54     57.80 o 
  12  19  -3     1351.77     1208.09    131.20 o 
  13  19  -3       10.77        2.62     74.76 o 
   0  20  -3     5002.67     5310.40    260.31 o 
   1  20  -3       41.20      113.63     31.91 o 
   2  20  -3     9023.95     8940.68    334.48 o 
   3  20  -3       26.70       67.90     30.13 o 
   4  20  -3     5987.02     6334.33    263.81 o 
   5  20  -3      160.39      229.31     39.49 o 
   6  20  -3     4324.60     4416.27    200.06 o 
   7  20  -3       80.12       78.16     41.83 o 
   8  20  -3     3766.89     3659.17    196.72 o 
   9  20  -3       79.20      106.84     41.72 o 
  10  20  -3      640.84      578.23     65.76 o 
  11  20  -3      135.87       75.15     72.00 o 
  12  20  -3     1223.16     1293.72    158.27 o 
   1  21  -3     1156.05     1090.65     53.55 o 
   2  21  -3       81.01       15.51     41.73 o 
   3  21  -3     2171.68     2282.25     86.23 o 
   4  21  -3     1227.02     1135.82     71.33 o 
   5  21  -3      644.09      745.51     56.99 o 
   6  21  -3      545.86      463.01     49.78 o 
   7  21  -3     1173.77     1118.80     78.52 o 
   8  21  -3     2293.48     2300.78    124.16 o 
   9  21  -3      276.81      331.54     55.37 o 
  10  21  -3     1063.26      885.17     88.83 o 
  11  21  -3      148.72      230.78     58.42 o 
   0  22  -3     2751.58     2933.38    183.79 o 
   1  22  -3      108.26       98.39     42.05 o 
   2  22  -3     2815.85     2797.87    136.99 o 
   3  22  -3      366.55      363.57     40.07 o 
   4  22  -3     2096.11     2207.85    114.96 o 
   5  22  -3      176.41      101.33     44.58 o 
   6  22  -3     1742.40     1714.94    103.04 o 
   7  22  -3      350.45      339.80     56.31 o 
   8  22  -3     1265.00     1417.03    105.03 o 
   9  22  -3     1436.02     1228.11    121.27 o 
  10  22  -3      652.12      522.35     89.47 o 
  11  22  -3      388.09      436.33    112.92 o 
   1  23  -3     2857.47     3165.39    178.30 o 
   2  23  -3      177.46      186.15     40.24 o 
   3  23  -3     4389.44     4528.09    255.08 o 
   4  23  -3       51.47       84.71     43.91 o 
   5  23  -3     1894.83     1985.51    133.33 o 
   6  23  -3      237.64      275.91     48.83 o 
   7  23  -3     2467.60     2320.68    168.68 o 
   8  23  -3       20.05       53.50     59.80 o 
   9  23  -3      928.03      855.17    118.15 o 
  10  23  -3      198.34      284.39    103.66 o 
   0  24  -3      425.75      428.50     73.56 o 
   1  24  -3       43.02       61.32     49.58 o 
   2  24  -3      128.88      206.43     46.97 o 
   3  24  -3      296.42      286.06     52.87 o 
   4  24  -3      124.91      128.52     49.69 o 
   5  24  -3      788.62      715.03     75.50 o 
   6  24  -3      243.10      234.08     61.42 o 
   7  24  -3      773.07      856.49     95.29 o 
   8  24  -3       21.15        7.58     61.43 o 
   9  24  -3      966.94     1021.67    183.52 o 
   1  25  -3     5270.18     5157.77    331.23 o 
   2  25  -3       13.15       34.25     43.90 o 
   3  25  -3     3411.14     3526.11    228.91 o 
   4  25  -3      117.89       91.19     54.76 o 
   5  25  -3     3678.78     3396.33    284.05 o 
   6  25  -3       11.61       28.95     66.13 o 
   7  25  -3     1175.59     1040.76    130.34 o 
   0  26  -3      639.88      652.75     99.88 o 
   1  26  -3      256.47      300.91     56.18 o 
   2  26  -3      320.34      307.46     65.33 o 
   3  26  -3       72.15       78.89     63.19 o 
   4  26  -3      374.78      307.03     70.17 o 
   5  26  -3      208.71      275.35     76.51 o 
   6  26  -3      199.27      121.87     71.31 o 
   1  27  -3     1567.63     1563.57    150.90 o 
   2  27  -3      169.14      248.46     67.58 o 
   3  27  -3     1306.21     1259.36    131.14 o 
   4  27  -3        9.94       20.95    102.81 o 
   0   0  -2    62091.35    58342.43   1644.43 o 
   2   0  -2   125944.60   123353.71   2545.53 o 
   4   0  -2    58931.54    55997.47   1380.37 o 
   6   0  -2    40181.11    40152.41    953.05 o 
   8   0  -2    15984.80    15888.56    324.59 o 
  10   0  -2    21967.03    21580.50    666.29 o 
  12   0  -2     4345.89     4357.54    170.08 o 
  14   0  -2     4654.01     4563.05    379.57 o 
  16   0  -2      497.07      566.53    102.60 o 
  18   0  -2      185.24      290.54    114.93 o 
   1   1  -2     8965.09     9397.66    190.00 o 
   2   1  -2     2758.32     2700.46     41.02 o 
   3   1  -2     4236.47     4139.32     64.95 o 
   4   1  -2     6798.41     6936.19    119.26 o 
   5   1  -2     6076.19     5910.53    125.14 o 
   6   1  -2     7044.44     7076.05    125.02 o 
   8   1  -2     6930.53     6700.56    118.05 o 
   9   1  -2     2804.19     2680.50     57.67 o 
  10   1  -2     8231.98     8359.21    182.11 o 
  11   1  -2      714.03      678.78     29.60 o 
  12   1  -2     6561.67     6483.55    159.91 o 
  13   1  -2      196.57      115.77     33.97 o 
  14   1  -2     4716.06     4906.60    208.93 o 
  15   1  -2      458.21      595.85     61.80 o 
  16   1  -2     4665.98     4867.52    334.70 o 
  17   1  -2       10.31       21.87     59.23 o 
  18   1  -2     1777.97     1801.99    201.74 o 
   0   2  -2    37368.42    36968.54    756.21 o 
   1   2  -2    11559.35    11913.75    163.72 o 
   2   2  -2    44502.46    43778.35    617.16 o 
   3   2  -2      710.61      682.20     12.91 o 
   4   2  -2    34131.75    33238.11    450.86 o 
   5   2  -2      383.23      437.56     95.72 o 
   6   2  -2    16293.23    16332.69    273.61 o 
   7   2  -2     8656.94     8522.92    133.89 o 
   8   2  -2    14479.16    14566.03    240.04 o 
  10   2  -2     4567.07     4520.77    115.27 o 
  11   2  -2     6098.24     5998.95    152.64 o 
  12   2  -2     3333.46     3368.97     89.76 o 
  13   2  -2      753.86      667.05     53.97 o 
  14   2  -2      763.14      766.26     65.17 o 
  15   2  -2     2773.94     2761.36    155.21 o 
  16   2  -2      422.53      346.43     60.90 o 
  17   2  -2      719.79      755.01     81.42 o 
  18   2  -2      123.25      148.66     75.71 o 
   1   3  -2    38870.58    37897.11    503.07 o 
   2   3  -2      749.47      730.47     13.40 o 
   3   3  -2    33801.13    32688.86    442.49 o 
   4   3  -2     1348.86     1354.96     20.97 o 
   5   3  -2    30944.09    30132.34    464.74 o 
   6   3  -2      416.47      431.36     13.79 o 
   7   3  -2    12955.50    12714.44    213.12 o 
   8   3  -2     5675.54     5821.06    103.67 o 
   9   3  -2    11236.40    11178.68    215.50 o 
  10   3  -2     1785.89     1692.41     56.98 o 
  11   3  -2     4947.93     4944.70    138.48 o 
  12   3  -2     2400.67     2448.90     69.98 o 
  13   3  -2     1313.39     1399.19     92.07 o 
  14   3  -2     1252.52     1219.55     72.57 o 
  15   3  -2      943.73      969.25     65.12 o 
  16   3  -2      501.79      498.33     67.97 o 
  17   3  -2       38.27       51.15     60.40 o 
  18   3  -2      799.89      701.55     98.61 o 
   0   4  -2    21797.56    21583.62    502.43 o 
   1   4  -2     1333.56     1136.66     21.44 o 
   2   4  -2    16024.84    16142.74    214.34 o 
   3   4  -2     5357.47     4943.13     69.41 o 
   4   4  -2     1049.72     1084.82     20.55 o 
   5   4  -2     5437.54     5514.82     90.95 o 
   6   4  -2     7855.01     8160.07    176.59 o 
   7   4  -2     6435.90     6498.71     97.25 o 
   8   4  -2     7460.19     7485.80    127.56 o 
   9   4  -2    11368.04    11272.31    195.98 o 
  10   4  -2     1442.75     1397.74     35.00 o 
  11   4  -2     6187.87     6193.77    139.43 o 
  12   4  -2     3221.71     3122.19     85.08 o 
  13   4  -2     6569.70     6924.50    237.12 o 
  14   4  -2      239.99      212.03     40.74 o 
  15   4  -2     3584.18     3725.46    182.60 o 
  16   4  -2      188.48      218.86     56.40 o 
  17   4  -2     1650.40     1795.60    171.58 o 
  18   4  -2      107.64      195.90     77.72 o 
   1   5  -2    45408.64    44881.16    683.37 o 
   2   5  -2     2270.51     2284.93     36.84 o 
   3   5  -2    84908.82    84251.23   1239.06 o 
   4   5  -2      595.13      599.28     12.75 o 
   5   5  -2    30088.63    28391.08    491.11 o 
   6   5  -2      655.11      672.10     18.59 o 
   7   5  -2    41467.94    41608.77    617.16 o 
   8   5  -2     1294.36     1335.13     30.97 o 
   9   5  -2    15997.14    15867.48    359.31 o 
  10   5  -2       45.08       42.74     25.25 o 
  11   5  -2     5883.85     6092.42    156.80 o 
  12   5  -2      170.25      158.95     30.25 o 
  13   5  -2     4201.79     4261.92    133.48 o 
  14   5  -2       96.42      137.72     50.10 o 
  15   5  -2      459.69      475.67     69.42 o 
  16   5  -2       17.44       31.54     61.16 o 
  17   5  -2      767.46      864.08    106.52 o 
  18   5  -2       40.82      -17.16     74.68 o 
   0   6  -2    23875.89    22978.20    487.32 o 
   1   6  -2     1594.11     1779.86     27.22 o 
   2   6  -2    22169.20    21387.82    409.95 o 
   3   6  -2     1053.63     1308.69     27.30 o 
   4   6  -2    11964.70    12123.18    176.12 o 
   5   6  -2     4119.15     4157.46     67.20 o 
   6   6  -2     4932.38     5022.09     86.82 o 
   7   6  -2     4265.82     4309.11     75.69 o 
   8   6  -2     4560.41     4799.01     81.68 o 
   9   6  -2     9108.53     9142.61    189.52 o 
  10   6  -2      200.72      166.43     26.71 o 
  11   6  -2     4188.65     4160.85    132.47 o 
  12   6  -2     1535.10     1472.25     55.45 o 
  13   6  -2     6505.50     6573.72    299.43 o 
  14   6  -2       88.69       94.52     45.02 o 
  15   6  -2     2205.85     2255.22    140.60 o 
  16   6  -2      148.31       82.13     55.65 o 
  17   6  -2     2167.83     2408.46    221.03 o 
  18   6  -2       73.77       -3.69     86.76 o 
   1   7  -2    38786.80    38866.63    640.61 o 
   2   7  -2      720.68      731.18     21.91 o 
   3   7  -2    21843.12    22142.35    362.63 o 
   4   7  -2     4667.53     4610.40     65.99 o 
   5   7  -2    21557.60    21323.63    328.29 o 
   6   7  -2     7040.02     7456.05    144.81 o 
   7   7  -2    11482.93    11486.04    215.65 o 
   8   7  -2     4402.77     4312.20     80.59 o 
   9   7  -2     6190.34     6123.39    120.57 o 
  10   7  -2     5256.25     5304.68    134.13 o 
  11   7  -2     3160.28     3218.09     87.53 o 
  12   7  -2     1926.87     1947.49     84.68 o 
  13   7  -2     1581.72     1514.86     74.89 o 
  14   7  -2     3098.14     3147.88    153.68 o 
  15   7  -2      498.52      573.31     58.68 o 
  16   7  -2      451.17      373.81     74.18 o 
  17   7  -2       80.44      102.72     67.06 o 
   0   8  -2    36143.76    35929.23    828.17 o 
   1   8  -2     2603.39     2825.40     50.36 o 
   2   8  -2    49959.88    50706.10    873.43 o 
   3   8  -2      303.08      343.38     11.50 o 
   4   8  -2    29484.39    29405.49    436.67 o 
   5   8  -2     6800.25     6782.32    115.68 o 
   6   8  -2    21116.41    20883.88    338.66 o 
   7   8  -2     5451.70     5512.22    104.33 o 
   8   8  -2    15501.35    15090.02    260.53 o 
   9   8  -2      552.99      619.40     30.53 o 
  10   8  -2     4277.86     4201.82    107.14 o 
  11   8  -2     5188.36     5080.41    131.07 o 
  12   8  -2     3668.33     3591.98    124.42 o 
  13   8  -2      703.05      686.11     56.29 o 
  14   8  -2      679.18      693.85     57.93 o 
  15   8  -2     1573.21     1479.73     99.26 o 
  16   8  -2      350.47      421.21     76.70 o 
  17   8  -2      803.54      801.21    107.14 o 
   1   9  -2    18921.34    19232.15    334.43 o 
   2   9  -2     1863.34     1816.58     32.25 o 
   3   9  -2    10634.20    11383.38    189.17 o 
   4   9  -2     2774.22     2756.53     48.32 o 
   5   9  -2     6739.52     6553.86    123.58 o 
   6   9  -2     7495.81     7531.30    118.32 o 
   7   9  -2      939.03      991.73     25.23 o 
   8   9  -2     4604.16     4794.25    103.96 o 
   9   9  -2     2133.72     2097.79     60.04 o 
  10   9  -2     7063.19     7113.08    164.85 o 
  11   9  -2      140.29      146.09     26.92 o 
  12   9  -2     5571.61     5586.96    183.57 o 
  13   9  -2      107.01      -20.38     39.16 o 
  14   9  -2     2958.21     3100.70    141.85 o 
  15   9  -2      228.62      310.91     61.27 o 
  16   9  -2     3239.10     3354.26    237.31 o 
  17   9  -2      111.07      115.84     79.58 o 
   0  10  -2    66350.95    67612.55   1584.92 o 
   1  10  -2      402.83      388.99     12.80 o 
   2  10  -2    23852.65    23125.66    431.44 o 
   3  10  -2     1600.83     1607.22     28.45 o 
   4  10  -2    31388.74    31485.66    528.67 o 
   5  10  -2      614.73      595.77     16.33 o 
   6  10  -2    21292.20    21159.70    330.02 o 
   7  10  -2      485.51      515.05     16.69 o 
   8  10  -2     9107.07     9140.63    267.81 o 
   9  10  -2      225.20      181.62     20.87 o 
  10  10  -2    10507.17    10682.87    266.77 o 
  11  10  -2      161.66      182.15     29.12 o 
  12  10  -2     2251.61     2141.15     90.88 o 
  13  10  -2       38.07       40.48     49.48 o 
  14  10  -2     2743.30     2756.06    133.50 o 
  15  10  -2       13.71       61.09     47.76 o 
  16  10  -2      357.22      357.25     72.91 o 
  17  10  -2       14.15       21.13     73.40 o 
   1  11  -2     7917.17     8110.59    129.68 o 
   2  11  -2     1937.55     1862.43     38.43 o 
   3  11  -2     5396.08     5457.27     80.56 o 
   4  11  -2      741.33      732.15     19.44 o 
   5  11  -2     5267.70     5351.94     93.49 o 
   6  11  -2     6702.43     6284.41    135.77 o 
   7  11  -2     1297.97     1298.07     31.21 o 
   8  11  -2     1382.83     1393.76     35.21 o 
   9  11  -2     2230.06     2277.23     56.85 o 
  10  11  -2     5054.94     5207.94    164.66 o 
  11  11  -2     1058.68     1103.90     55.03 o 
  12  11  -2     3840.96     3838.46    141.22 o 
  13  11  -2      308.87      313.70     47.99 o 
  14  11  -2     2083.77     2056.58    122.94 o 
  15  11  -2      208.48      235.19     56.44 o 
  16  11  -2     2754.03     2875.08    266.98 o 
  17  11  -2       17.27       29.48     79.82 o 
   0  12  -2    10054.72     9426.38    225.29 o 
   1  12  -2     1379.37     1370.66     28.32 o 
   2  12  -2    13977.21    13730.90    225.41 o 
   3  12  -2     1131.96     1115.17     26.11 o 
   4  12  -2    10493.86    10283.29    172.03 o 
   5  12  -2     3366.56     3316.62     69.75 o 
   6  12  -2    10227.02    10053.04    203.73 o 
   7  12  -2     3323.34     3314.14     62.09 o 
   8  12  -2     6192.86     6048.14    129.69 o 
   9  12  -2     2340.36     2362.37     58.04 o 
  10  12  -2     4124.54     4110.99    118.91 o 
  11  12  -2     3407.62     3372.29    153.89 o 
  12  12  -2     1836.78     1913.09     92.67 o 
  13  12  -2     1199.22     1112.46     74.72 o 
  14  12  -2      657.69      575.55     60.26 o 
  15  12  -2     1928.86     2021.64    156.47 o 
  16  12  -2      351.64      427.00     75.22 o 
   1  13  -2    29931.57    30443.92    559.54 o 
   2  13  -2       49.59       46.35     10.17 o 
   3  13  -2    18396.75    18721.33    312.53 o 
   4  13  -2      411.42      366.21     15.93 o 
   5  13  -2    19887.66    19930.87    428.36 o 
   6  13  -2       70.87       91.98     21.56 o 
   7  13  -2     6770.44     6454.80    148.91 o 
   8  13  -2     1906.67     1794.89     43.16 o 
   9  13  -2     5471.96     5515.29    161.12 o 
  10  13  -2     1194.67     1243.16     52.91 o 
  11  13  -2     2931.06     2967.01    114.70 o 
  12  13  -2      663.07      743.52     65.43 o 
  13  13  -2      658.29      619.47     65.74 o 
  14  13  -2     1203.01     1257.32     92.92 o 
  15  13  -2      682.72      703.11    105.49 o 
  16  13  -2      169.18      201.86     86.04 o 
   0  14  -2     1152.13     1075.17     50.35 o 
   1  14  -2      174.06      130.27     12.57 o 
   2  14  -2     4992.06     5082.28     91.99 o 
   3  14  -2     2086.19     2030.50     43.73 o 
   4  14  -2     2298.42     2300.51     46.51 o 
   5  14  -2     3099.84     3048.07     73.96 o 
   6  14  -2     1443.64     1380.70     37.51 o 
   7  14  -2     3864.38     3779.62     98.33 o 
   8  14  -2     2561.19     2556.69     60.43 o 
   9  14  -2     5836.55     5858.87    168.00 o 
  10  14  -2      789.05      935.23     52.97 o 
  11  14  -2     2637.82     2523.18    103.16 o 
  12  14  -2      469.87      485.93     50.90 o 
  13  14  -2     3900.22     3958.11    205.97 o 
  14  14  -2       39.48       32.90     53.44 o 
  15  14  -2     1448.81     1374.22    161.79 o 
  16  14  -2       35.51       82.82     92.47 o 
   1  15  -2    22658.70    23000.78    392.72 o 
   2  15  -2       64.54       58.81     19.25 o 
   3  15  -2    27905.94    28389.04    534.15 o 
   4  15  -2       10.79       19.71     11.84 o 
   5  15  -2    12488.00    12788.66    283.58 o 
   6  15  -2       47.93       29.41     21.42 o 
   7  15  -2    14429.49    14058.84    319.10 o 
   8  15  -2       44.90       93.87     22.59 o 
   9  15  -2     4789.86     4817.33    128.04 o 
  10  15  -2      127.69      106.49     34.36 o 
  11  15  -2     2973.84     2934.44    134.31 o 
  12  15  -2       40.63       14.68     41.36 o 
  13  15  -2     1546.58     1498.41     97.05 o 
  14  15  -2       88.06      158.80     65.32 o 
  15  15  -2      241.23      275.38     86.15 o 
   0  16  -2     2673.74     2587.78     83.30 o 
   1  16  -2      334.29      268.03     17.50 o 
   2  16  -2     4946.43     4984.56    110.33 o 
   3  16  -2     2287.69     2207.98     56.65 o 
   4  16  -2     3174.95     3176.83     68.83 o 
   5  16  -2     1554.39     1556.89     42.66 o 
   6  16  -2     2370.06     2317.78     57.08 o 
   7  16  -2     2110.11     2060.66     59.38 o 
   8  16  -2     2644.90     2501.33     71.14 o 
   9  16  -2     6098.99     6132.05    206.12 o 
  10  16  -2      270.42      241.76     38.55 o 
  11  16  -2     1334.44     1379.07     82.63 o 
  12  16  -2      532.60      582.75     62.16 o 
  13  16  -2     3021.95     3024.90    205.76 o 
  14  16  -2       41.23       11.04     63.05 o 
  15  16  -2     1311.56     1387.27    175.92 o 
   1  17  -2    11044.58    10978.24    238.62 o 
   2  17  -2       66.72       37.51     14.81 o 
   3  17  -2    12411.83    12327.16    265.98 o 
   4  17  -2     2919.39     2837.29     68.09 o 
   5  17  -2     6071.12     5828.54    174.35 o 
   6  17  -2      161.92      132.47     20.00 o 
   7  17  -2     5512.58     5631.19    171.70 o 
   8  17  -2     3837.61     3741.79    139.52 o 
   9  17  -2     2585.92     2584.53     99.80 o 
  10  17  -2     1392.40     1412.73     74.07 o 
  11  17  -2     1487.16     1487.95     92.91 o 
  12  17  -2     1032.33     1108.28     81.80 o 
  13  17  -2      481.76      646.58     73.64 o 
  14  17  -2     1181.83     1154.68    130.68 o 
   0  18  -2    11382.45    10664.47    369.13 o 
   1  18  -2      322.31      336.17     22.46 o 
   2  18  -2    12125.42    12987.97    280.63 o 
   3  18  -2      195.84      239.73     23.43 o 
   4  18  -2     8901.27     8461.21    245.95 o 
   5  18  -2      623.75      701.44     37.31 o 
   6  18  -2     6547.81     6837.60    183.18 o 
   7  18  -2      958.79      899.03     46.18 o 
   8  18  -2     4408.83     4441.70    147.36 o 
   9  18  -2      149.95      214.35     43.07 o 
  10  18  -2     1129.61     1175.59     73.98 o 
  11  18  -2     1474.88     1402.96    102.91 o 
  12  18  -2     1309.42     1300.94     98.52 o 
  13  18  -2      153.72      143.86     60.31 o 
  14  18  -2       91.49      144.75     65.79 o 
   1  19  -2      794.49      852.62     41.72 o 
   2  19  -2      519.61      531.72     29.91 o 
   3  19  -2      257.40      109.60     31.25 o 
   4  19  -2      492.48      410.40     34.26 o 
   5  19  -2      891.58      997.92     47.30 o 
   6  19  -2     2175.10     2230.66     82.55 o 
   7  19  -2        7.87       12.97     35.57 o 
   8  19  -2     1483.28     1379.90     67.90 o 
   9  19  -2      247.37      306.35     50.25 o 
  10  19  -2     1909.10     1998.94    118.79 o 
  11  19  -2      115.71      109.28     52.77 o 
  12  19  -2     1671.98     1739.79    167.66 o 
  13  19  -2       22.08       23.85     56.06 o 
   0  20  -2    13854.52    14186.95    603.31 o 
   1  20  -2       39.96       83.42     35.27 o 
   2  20  -2     9343.22     9383.53    268.21 o 
   3  20  -2       45.13       58.55     29.71 o 
   4  20  -2     8164.40     8686.37    320.82 o 
   5  20  -2       78.95      140.66     37.58 o 
   6  20  -2     6723.48     6891.67    251.29 o 
   7  20  -2      208.91      167.53     32.46 o 
   8  20  -2     2465.22     2397.86    114.37 o 
   9  20  -2      156.98      184.06     39.90 o 
  10  20  -2     4375.39     4124.26    259.77 o 
  11  20  -2       32.18       99.02     57.43 o 
  12  20  -2      474.72      435.54     90.81 o 
  13  20  -2      132.71       43.81    100.79 o 
   1  21  -2     2661.15     2845.53    110.63 o 
   2  21  -2      222.67      186.64     35.00 o 
   3  21  -2     1128.17     1174.46     56.75 o 
   4  21  -2      797.06      755.28     52.30 o 
   5  21  -2     2033.80     1969.35     99.74 o 
   6  21  -2     1297.64     1305.51     73.04 o 
   7  21  -2      424.73      418.60     47.70 o 
   8  21  -2     1017.41     1083.65     66.30 o 
   9  21  -2      929.03      789.13     75.22 o 
  10  21  -2     1507.68     1516.93    120.83 o 
  11  21  -2      332.20      293.60     81.76 o 
  12  21  -2     1242.37     1025.22    133.27 o 
   0  22  -2     5256.86     5498.08    280.20 o 
   1  22  -2      300.66      245.55     36.76 o 
   2  22  -2     3722.30     3601.46    142.95 o 
   3  22  -2      205.76       82.27     32.76 o 
   4  22  -2     3539.96     3702.36    184.52 o 
   5  22  -2      415.69      407.17     62.73 o 
   6  22  -2     2576.04     2512.72    160.61 o 
   7  22  -2     1376.02     1285.14     97.14 o 
   8  22  -2     1142.78     1155.89     98.89 o 
   9  22  -2       60.06       92.13     57.14 o 
  10  22  -2      977.14      956.00     97.39 o 
  11  22  -2     1272.29     1277.47    150.75 o 
   1  23  -2     5693.46     5866.91    257.75 o 
   2  23  -2       67.54       58.98     50.81 o 
   3  23  -2     2925.29     2956.61    137.34 o 
   4  23  -2      273.45      266.49     54.93 o 
   5  23  -2     4715.78     4947.88    289.82 o 
   6  23  -2       90.40       83.58     50.84 o 
   7  23  -2     1325.60     1287.14    115.89 o 
   8  23  -2      704.15      712.59     87.14 o 
   9  23  -2     1746.97     1763.78    168.56 o 
  10  23  -2      170.83      223.03     70.19 o 
   0  24  -2      219.76      226.18     62.60 o 
   1  24  -2        7.16      -34.72     38.80 o 
   2  24  -2      414.04      511.92     54.29 o 
   3  24  -2      241.67      192.88     43.33 o 
   4  24  -2      337.16      251.42     45.65 o 
   5  24  -2      548.30      574.83     65.73 o 
   6  24  -2       73.41       66.93     50.66 o 
   7  24  -2      919.91      945.72    107.78 o 
   8  24  -2      409.11      447.60     71.99 o 
   9  24  -2     1097.04     1054.34    125.56 o 
   1  25  -2     3958.10     4080.67    250.63 o 
   2  25  -2       52.88       41.29     45.38 o 
   3  25  -2     4977.95     5113.90    310.34 o 
   4  25  -2       47.75       75.43     42.99 o 
   5  25  -2     2684.04     2740.92    197.86 o 
   6  25  -2      125.51      110.75     59.04 o 
   7  25  -2     3684.13     3635.44    293.75 o 
   8  25  -2       30.20       56.12     69.86 o 
   0  26  -2      413.67      578.90     99.09 o 
   1  26  -2      193.30      179.41     54.32 o 
   2  26  -2      946.79      932.78     85.63 o 
   3  26  -2      212.55      221.82     57.67 o 
   4  26  -2      488.34      441.47     73.79 o 
   5  26  -2      199.04      188.42     68.25 o 
   6  26  -2      678.49      646.20    101.64 o 
   7  26  -2      140.44      146.10     87.50 o 
   1  27  -2     1458.16     1550.32    117.02 o 
   2  27  -2        9.56       38.38     60.08 o 
   3  27  -2     1113.79     1201.34    111.85 o 
   4  27  -2      323.07      301.51     66.48 o 
   5  27  -2     1169.73     1071.36    140.79 o 
   0  28  -2     1529.36     1572.61    233.79 o 
   1  28  -2      108.88      199.59     83.10 o 
   2  28  -2     3131.64     2689.99    335.16 o 
   4   0  -1   152955.08   149036.80   3513.75 o 
   6   0  -1    60281.73    60912.52   1567.69 o 
   8   0  -1    59941.09    60537.08   1376.65 o 
  10   0  -1    19127.15    20158.46    635.94 o 
  12   0  -1    11315.60    11553.68    545.20 o 
  14   0  -1     2859.06     2878.17    244.11 o 
  16   0  -1      942.92      954.36    130.17 o 
  18   0  -1      302.77      188.81     85.29 o 
   2   1  -1      381.57      274.85     95.72 o 
   3   1  -1    17585.04    17762.71    297.38 o 
   4   1  -1    19221.08    19275.09    383.02 o 
   6   1  -1     2946.36     2142.21    158.01 o 
   7   1  -1    14815.33    15092.57    236.52 o 
   8   1  -1    23413.87    24454.73    400.13 o 
   9   1  -1      650.50      750.33     47.49 o 
  10   1  -1     9512.97     9012.93    263.04 o 
  11   1  -1      600.10      571.28     23.69 o 
  12   1  -1    11123.40    11261.02    314.32 o 
  13   1  -1     1254.53     1199.85     43.56 o 
  14   1  -1     6999.46     6957.79    276.94 o 
  15   1  -1        4.05      109.55     55.79 o 
  16   1  -1     4014.93     3931.23    260.93 o 
  17   1  -1      516.93      499.06     82.52 o 
  18   1  -1     2438.65     2410.53    238.50 o 
   2   2  -1    40496.21    39085.91    619.19 o 
   3   2  -1     2723.01     2747.22     52.96 o 
   4   2  -1    48894.79    47630.30    864.88 o 
   5   2  -1       41.17       31.01      8.85 o 
   6   2  -1    18310.54    18240.57    294.21 o 
   7   2  -1     5315.95     5533.30    110.87 o 
   8   2  -1    20781.24    21357.95    363.60 o 
   9   2  -1      921.91      857.95     30.79 o 
  10   2  -1     6750.48     6846.25    167.53 o 
  11   2  -1     3071.91     2956.79     78.27 o 
  12   2  -1     4183.50     4180.79    110.24 o 
  13   2  -1      672.34      764.29     38.46 o 
  14   2  -1     1194.48     1234.36     81.96 o 
  15   2  -1     1113.58     1028.04     77.69 o 
  16   2  -1      436.04      537.80     68.18 o 
  17   2  -1      382.90      388.11     75.29 o 
  18   2  -1       39.54       37.32     71.64 o 
   1   3  -1    49269.73    47323.34    933.01 o 
   2   3  -1     7742.25     7912.03    115.02 o 
   3   3  -1    70919.26    70070.83   1168.74 o 
   4   3  -1     4693.25     4558.79     75.33 o 
   5   3  -1    22316.36    21640.32    371.04 o 
   6   3  -1     6399.96     6684.93    124.90 o 
   7   3  -1    23771.31    23660.13    429.61 o 
   8   3  -1      874.77      892.08     45.14 o 
   9   3  -1     7328.81     7437.94    141.95 o 
  10   3  -1     3318.24     3373.03     96.67 o 
  11   3  -1     4472.88     4624.12    116.11 o 
  12   3  -1     2388.33     2282.04     73.87 o 
  13   3  -1     2356.57     2257.75     74.45 o 
  14   3  -1      807.51      839.02     54.88 o 
  15   3  -1      508.74      559.98     69.12 o 
  16   3  -1     2635.84     2624.85    166.34 o 
  17   3  -1      459.61      426.44     76.72 o 
  18   3  -1      338.83      342.08     81.27 o 
   0   4  -1    15681.19    14919.39    339.48 o 
   1   4  -1     6595.83     6877.97    106.89 o 
   2   4  -1    41489.82    43872.03    710.79 o 
   3   4  -1     9326.94     8998.62    146.38 o 
   4   4  -1     2553.77     2166.52    171.68 o 
   5   4  -1    10833.10    10919.36    179.90 o 
   7   4  -1    12481.91    12182.23    205.86 o 
   8   4  -1     1062.61     1084.82     29.56 o 
   9   4  -1     7013.64     7148.89    139.81 o 
  10   4  -1     2912.97     2797.99     64.62 o 
  11   4  -1    10273.04    10116.49    232.38 o 
  12   4  -1      147.65      176.86     25.80 o 
  13   4  -1     3815.73     3764.38    135.59 o 
  14   4  -1      587.52      582.35     47.75 o 
  15   4  -1     4719.11     4927.68    224.72 o 
  16   4  -1        2.93      -44.02     52.91 o 
  17   4  -1     1953.45     2210.83    173.67 o 
  18   4  -1      118.21       46.59     67.16 o 
   1   5  -1    86273.63    83318.90   1194.20 o 
   2   5  -1      800.30      879.38     17.03 o 
   3   5  -1    29324.92    27362.37    555.42 o 
   4   5  -1     2357.20     2354.16     37.99 o 
   5   5  -1    52378.50    50248.13    862.14 o 
   6   5  -1     1137.27     1169.93     22.36 o 
   7   5  -1    12645.92    10984.73    643.40 o 
   8   5  -1      936.36     1013.36     27.88 o 
   9   5  -1    13852.64    13406.92    248.78 o 
  10   5  -1      393.06      403.42     23.44 o 
  11   5  -1     5186.05     5146.08    131.26 o 
  12   5  -1      286.68      277.08     28.16 o 
  13   5  -1     1920.23     1934.84     63.15 o 
  14   5  -1       64.45      108.30     44.49 o 
  15   5  -1     1596.94     1774.12     94.47 o 
  16   5  -1       49.10       75.57     53.53 o 
  17   5  -1       28.23       10.81     64.86 o 
  18   5  -1       11.88      -85.84     85.84 o 
   0   6  -1    14279.53    12794.96    299.52 o 
   1   6  -1     4183.22     4304.35     62.50 o 
   2   6  -1     2892.47     3048.43     82.25 o 
   3   6  -1     3855.44     3657.87     64.07 o 
   4   6  -1    10773.71    10420.62    169.31 o 
   5   6  -1     5405.73     5453.58     84.87 o 
   6   6  -1      666.46      587.99     16.61 o 
   7   6  -1     4944.46     4459.61     88.72 o 
   8   6  -1     3021.67     2916.39     55.47 o 
   9   6  -1     4461.49     4440.33    109.68 o 
  10   6  -1     1947.22     2004.49     54.30 o 
  11   6  -1     8886.79     8777.99    198.81 o 
  12   6  -1      479.85      514.23     33.70 o 
  13   6  -1     3377.35     3510.76    132.67 o 
  14   6  -1      538.30      536.82     51.77 o 
  15   6  -1     4500.19     4666.52    208.89 o 
  16   6  -1       96.31       19.13     63.80 o 
  17   6  -1     2773.57     2723.56    255.48 o 
  18   6  -1       39.38      -13.17     65.51 o 
   1   7  -1    23375.70    22921.71    344.45 o 
   2   7  -1      975.31     1086.52     21.12 o 
   3   7  -1    27074.04    26403.43    393.61 o 
   4   7  -1      639.61      502.35     13.78 o 
   5   7  -1    19907.07    19645.38    312.00 o 
   6   7  -1     3099.28     3129.77     57.44 o 
   7   7  -1    15296.06    15376.16    248.81 o 
   8   7  -1     2988.20     2906.70     57.71 o 
   9   7  -1    10110.44    10064.05    196.04 o 
  10   7  -1     1853.46     1926.40     61.17 o 
  11   7  -1     4585.94     4668.62    128.27 o 
  12   7  -1     4746.73     4791.65    143.65 o 
  13   7  -1     2398.24     2456.03     85.39 o 
  14   7  -1     1736.53     1825.07     78.76 o 
  15   7  -1      842.40      848.62     67.22 o 
  16   7  -1     3106.81     3369.44    202.81 o 
  17   7  -1      292.30      244.14     75.99 o 
  18   7  -1      422.66      390.85    101.58 o 
   0   8  -1    63059.98    61873.28   1322.01 o 
   1   8  -1       88.17       54.89      9.45 o 
   2   8  -1    25708.32    25623.74    368.11 o 
   3   8  -1      815.60      849.65     18.22 o 
   4   8  -1    34875.20    33604.75    512.61 o 
   5   8  -1     1248.60     1247.33     25.51 o 
   6   8  -1    21254.32    21195.37    374.20 o 
   7   8  -1      292.91      292.27     19.21 o 
   8   8  -1    10294.59    10379.98    190.85 o 
   9   8  -1     5078.26     4951.23    106.03 o 
  10   8  -1    10197.86    10271.64    308.06 o 
  11   8  -1      553.37      645.51     41.41 o 
  12   8  -1     1942.77     1945.13     77.44 o 
  13   8  -1     3630.97     3601.89    138.37 o 
  14   8  -1     1927.75     1905.66     93.93 o 
  15   8  -1      484.27      407.31     61.53 o 
  16   8  -1      354.61      416.85     78.27 o 
  17   8  -1      677.68      893.05    104.22 o 
  18   8  -1       12.51     -105.00    105.00 o 
   1   9  -1     3472.51     3767.38    149.71 o 
   2   9  -1      493.31      449.13     12.39 o 
   3   9  -1    15912.00    15928.20    249.35 o 
   4   9  -1     6681.86     6551.55    112.56 o 
   5   9  -1     1783.19     1969.43     34.02 o 
   6   9  -1     5407.53     5565.41     94.23 o 
   7   9  -1    11679.09    11656.94    225.58 o 
   8   9  -1     9823.55     9929.65    210.01 o 
   9   9  -1     1828.27     1735.84     51.13 o 
  10   9  -1     7623.67     7782.83    183.51 o 
  11   9  -1     1148.41     1170.74     44.67 o 
  12   9  -1     5767.35     6044.29    204.56 o 
  13   9  -1      967.73      994.45     53.10 o 
  14   9  -1     4228.73     4142.81    181.03 o 
  15   9  -1        0.50       -1.42     73.57 o 
  16   9  -1     2005.08     1954.98    150.31 o 
  17   9  -1      288.72      215.21     88.01 o 
   0  10  -1    29550.07    29651.52    642.60 o 
   1  10  -1      120.57      106.65      9.80 o 
   2  10  -1    84736.78    86262.77   1252.69 o 
   3  10  -1     1326.36     1382.63     25.16 o 
   4  10  -1    30144.43    30799.85    433.62 o 
   5  10  -1      767.49      775.90     19.97 o 
   6  10  -1    26256.57    26383.89    472.63 o 
   7  10  -1      919.15      975.22     27.01 o 
   8  10  -1    20355.65    20969.14    440.39 o 
   9  10  -1       87.19       69.87     14.05 o 
  10  10  -1     3642.13     3634.21     94.38 o 
  11  10  -1       61.54      100.00     24.18 o 
  12  10  -1     3802.71     4083.37    127.28 o 
  13  10  -1       71.94       45.63     36.45 o 
  14  10  -1      785.56      697.14     55.61 o 
  15  10  -1       33.27       72.81     56.71 o 
  16  10  -1      430.65      451.34     76.62 o 
  17  10  -1        8.56       21.65     64.34 o 
   1  11  -1     9361.75     9452.07    148.90 o 
   2  11  -1      634.81      542.59     17.63 o 
   3  11  -1    11330.93    11703.82    175.97 o 
   4  11  -1     3607.00     3595.16     59.69 o 
   5  11  -1     4837.99     4945.69     80.13 o 
   6  11  -1     5073.75     5292.11     88.05 o 
   7  11  -1     5425.24     5591.72    128.77 o 
   8  11  -1     6944.96     6941.29    168.17 o 
   9  11  -1      756.92      809.84     27.24 o 
  10  11  -1     5222.75     5211.70    131.84 o 
  11  11  -1      655.65      672.44     39.86 o 
  12  11  -1     2831.68     2976.56    120.67 o 
  13  11  -1      403.76      394.37     44.10 o 
  14  11  -1     4451.94     4311.80    180.06 o 
  15  11  -1       30.98       22.59     52.78 o 
  16  11  -1      795.40      818.91    100.55 o 
  17  11  -1      139.85        8.90     91.32 o 
   0  12  -1    19947.29    20308.71    384.61 o 
   1  12  -1     2044.53     2303.53     42.65 o 
   2  12  -1    29151.77    29458.39    413.99 o 
   3  12  -1     2959.07     3144.08     46.80 o 
   4  12  -1    14340.12    14022.95    232.15 o 
   5  12  -1     1422.14     1361.06     30.17 o 
   6  12  -1    13148.51    13000.77    225.54 o 
   7  12  -1     2242.12     2212.46     52.12 o 
   8  12  -1     5740.04     5435.93    128.90 o 
   9  12  -1     5984.73     5801.66    165.01 o 
  10  12  -1     4346.49     4678.99    133.67 o 
  11  12  -1     2131.42     2307.97     81.63 o 
  12  12  -1     1494.77     1448.24     69.01 o 
  13  12  -1     2413.90     2432.87    115.37 o 
  14  12  -1     1120.04     1186.50     88.45 o 
  15  12  -1      781.22      664.23     74.03 o 
  16  12  -1      202.01      225.83    112.30 o 
  17  12  -1      797.46      812.95    196.54 o 
   1  13  -1    28591.14    29216.38    460.04 o 
   2  13  -1      686.62      634.77     19.93 o 
   3  13  -1    34309.81    34430.60    538.27 o 
   4  13  -1     1009.34     1009.05     24.84 o 
   5  13  -1    16504.26    16661.83    304.28 o 
   6  13  -1     4258.55     4070.25     81.16 o 
   7  13  -1    20971.75    20783.02    501.68 o 
   8  13  -1       58.00        7.92     18.74 o 
   9  13  -1     7444.35     7708.00    216.20 o 
  10  13  -1     2710.37     2744.71     77.45 o 
  11  13  -1     4411.08     4538.12    175.90 o 
  12  13  -1     1128.19     1064.24     59.47 o 
  13  13  -1     2686.04     2690.09    124.05 o 
  14  13  -1      443.33      490.14     54.93 o 
  15  13  -1      330.38      352.49     66.61 o 
  16  13  -1     1025.67     1052.89    132.16 o 
   0  14  -1     5973.44     6091.16    139.23 o 
   1  14  -1     1295.00     1191.03     27.00 o 
   2  14  -1     1572.90     1669.99     47.18 o 
   3  14  -1      303.17      258.70     16.34 o 
   4  14  -1     1136.18     1041.01     28.19 o 
   5  14  -1     2751.68     2652.68     63.41 o 
   6  14  -1      390.54      434.61     22.34 o 
   7  14  -1     3216.69     3134.85     69.39 o 
   8  14  -1     1093.66     1047.65     32.58 o 
   9  14  -1     3852.41     4043.93    118.52 o 
  10  14  -1      153.85      206.77     28.12 o 
  11  14  -1     4243.15     4264.91    167.97 o 
  12  14  -1      193.21      262.41     55.16 o 
  13  14  -1     3180.65     3203.93    171.34 o 
  14  14  -1      253.93      300.95     60.06 o 
  15  14  -1     2913.06     2909.08    253.54 o 
  16  14  -1        7.41      103.85     85.20 o 
   1  15  -1    25655.37    26176.53    502.40 o 
   2  15  -1       82.02       98.79     15.54 o 
   3  15  -1    16723.00    16198.87    309.05 o 
   4  15  -1      339.45      304.95     17.86 o 
   5  15  -1    22193.29    22382.88    504.15 o 
   6  15  -1        3.01       11.60     19.17 o 
   7  15  -1     5571.00     5591.17    129.72 o 
   8  15  -1      541.21      501.62     26.78 o 
   9  15  -1     7536.41     7504.30    208.36 o 
  10  15  -1       15.81       -0.90     29.43 o 
  11  15  -1     3545.20     3605.10    125.42 o 
  12  15  -1       86.90       40.07     37.13 o 
  13  15  -1     1088.59      987.00     76.64 o 
  14  15  -1       46.66      104.94     58.80 o 
  15  15  -1      628.09      701.94    125.11 o 
   0  16  -1     5998.04     6230.37    163.84 o 
   1  16  -1     1255.36     1209.07     36.16 o 
   2  16  -1     3062.63     2859.57     68.51 o 
   3  16  -1      784.41      682.71     29.11 o 
   4  16  -1     2692.52     2668.98     62.16 o 
   5  16  -1     4960.43     5092.42    117.18 o 
   6  16  -1     1395.73     1386.17     40.98 o 
   7  16  -1     2731.93     2601.33     85.38 o 
   8  16  -1      652.65      699.42     36.80 o 
   9  16  -1     4660.19     4993.72    149.38 o 
  10  16  -1      927.12      927.66     49.69 o 
  11  16  -1     4285.70     4203.07    174.26 o 
  12  16  -1       70.61      141.40     48.89 o 
  13  16  -1     2527.81     2818.34    178.09 o 
  14  16  -1      248.23      228.77     61.82 o 
  15  16  -1     1971.61     2092.32    219.88 o 
   1  17  -1    13393.97    13554.02    323.71 o 
   2  17  -1     1857.78     1728.67     53.10 o 
   3  17  -1    11162.99    10961.21    237.95 o 
   4  17  -1      333.48      325.20     24.22 o 
   5  17  -1     9344.21     9227.72    199.29 o 
   6  17  -1     4073.61     3569.18    119.66 o 
   7  17  -1     4969.03     4945.90    169.27 o 
   8  17  -1      685.35      699.29     45.38 o 
   9  17  -1     3295.02     3052.13    107.68 o 
  10  17  -1     1273.90     1179.08     75.87 o 
  11  17  -1     1185.07     1193.47     69.61 o 
  12  17  -1      899.47      903.64     71.89 o 
  13  17  -1      452.02      404.45     59.72 o 
  14  17  -1      603.72      847.05     91.88 o 
  15  17  -1      169.94      146.10     94.82 o 
   0  18  -1    11117.88    11885.13    455.63 o 
   1  18  -1      303.09      324.13     24.25 o 
   2  18  -1     5858.28     5849.40    145.37 o 
   3  18  -1      596.45      556.76     28.46 o 
   4  18  -1     7217.75     7281.70    170.13 o 
   5  18  -1      118.20      140.30     24.65 o 
   6  18  -1     4078.69     4087.65    119.45 o 
   7  18  -1      711.14      762.59     37.98 o 
   8  18  -1     1507.10     1402.95     66.77 o 
   9  18  -1     1627.66     1568.43     67.64 o 
  10  18  -1     2948.01     2940.00    116.75 o 
  11  18  -1      335.93      326.78     51.95 o 
  12  18  -1      668.44      638.82     67.83 o 
  13  18  -1      684.38      585.71     77.26 o 
  14  18  -1      627.12      530.13     84.69 o 
   1  19  -1      750.29      797.62     37.79 o 
   2  19  -1       71.76       13.99     25.04 o 
   3  19  -1     2441.19     2685.95     81.07 o 
   4  19  -1     1112.80     1182.53     45.26 o 
   5  19  -1      246.21      202.52     28.53 o 
   6  19  -1      970.93      895.88     45.36 o 
   7  19  -1     1107.14     1122.12     51.18 o 
   8  19  -1     1920.49     1854.30     78.27 o 
   9  19  -1       67.07        6.08     41.48 o 
  10  19  -1     1752.46     1848.40    118.17 o 
  11  19  -1       93.67      128.57     50.07 o 
  12  19  -1     1341.04     1407.65    123.66 o 
  13  19  -1      146.56      159.83     71.71 o 
  14  19  -1     1308.63     1486.04    185.94 o 
   0  20  -1     9613.17     9043.19    340.03 o 
   1  20  -1       77.76       84.14     32.95 o 
   2  20  -1    12188.75    13482.83    422.55 o 
   3  20  -1      100.40       92.46     28.18 o 
   4  20  -1     8640.09     8467.78    251.17 o 
   5  20  -1      202.42      142.36     33.83 o 
   6  20  -1     7203.64     7382.23    305.70 o 
   7  20  -1      664.88      658.68     42.80 o 
   8  20  -1     6281.07     6197.50    279.51 o 
   9  20  -1       57.89       74.16     45.73 o 
  10  20  -1     1574.85     1460.45     99.57 o 
  11  20  -1      435.52      498.82     72.09 o 
  12  20  -1     1797.97     1788.93    161.25 o 
  13  20  -1      130.21      155.98     67.76 o 
   1  21  -1     2074.88     2098.72     82.76 o 
   2  21  -1       18.52       23.20     31.74 o 
   3  21  -1     2275.07     2273.63     87.04 o 
   4  21  -1     1661.16     1537.14     65.18 o 
   5  21  -1     1541.21     1445.09     70.38 o 
   6  21  -1      345.59      468.58     47.19 o 
   7  21  -1     1964.86     2008.05     95.24 o 
   8  21  -1     2511.00     2428.54    121.57 o 
   9  21  -1      615.37      617.03     59.77 o 
  10  21  -1     1691.21     1890.51    134.61 o 
  11  21  -1      392.61      411.69     73.72 o 
  12  21  -1      909.00      976.20    127.35 o 
   0  22  -1     6488.70     6370.92    322.76 o 
   1  22  -1      146.87       98.15     43.86 o 
   2  22  -1     6351.89     6841.56    259.54 o 
   3  22  -1      163.31      109.20     41.71 o 
   4  22  -1     5678.00     5610.93    248.19 o 
   5  22  -1      703.53      747.80     51.37 o 
   6  22  -1     2952.66     3090.78    156.60 o 
   7  22  -1      232.17      234.51     46.71 o 
   8  22  -1     2686.17     2853.31    156.43 o 
   9  22  -1     1810.56     1826.48    129.42 o 
  10  22  -1      961.32      858.75    111.10 o 
  11  22  -1      323.10      370.36     86.50 o 
  12  22  -1      672.94      366.15    252.20 o 
   1  23  -1     7024.48     7109.41    301.10 o 
   2  23  -1      157.88      213.32     39.73 o 
   3  23  -1     7380.85     7651.33    348.12 o 
   4  23  -1       57.70       21.84     39.92 o 
   5  23  -1     4015.66     3861.08    207.69 o 
   6  23  -1      688.17      705.78     63.80 o 
   7  23  -1     4898.60     5019.37    298.59 o 
   8  23  -1       50.23       12.04     53.79 o 
   9  23  -1     1699.54     1539.47    143.28 o 
  10  23  -1      309.08      355.62     93.21 o 
  11  23  -1      936.25      899.02    131.33 o 
   0  24  -1      325.58      412.93     67.50 o 
   1  24  -1      177.31      175.55     44.50 o 
   2  24  -1      125.45      126.48     43.88 o 
   3  24  -1      259.00      216.72     53.55 o 
   4  24  -1        3.14       34.34     44.90 o 
   5  24  -1      887.35     1024.88     75.56 o 
   6  24  -1      187.13      154.46     48.19 o 
   7  24  -1     1103.94     1070.69     97.36 o 
   8  24  -1       54.56      158.76     58.76 o 
   9  24  -1     1048.00     1109.86    135.64 o 
  10  24  -1      279.56      259.80     81.26 o 
   1  25  -1     6081.69     6072.22    286.14 o 
   2  25  -1       21.60        1.22     45.15 o 
   3  25  -1     3604.71     3686.20    242.28 o 
   4  25  -1      106.15      138.00     50.32 o 
   5  25  -1     4397.70     4427.72    278.40 o 
   6  25  -1       45.89       36.61     61.30 o 
   7  25  -1     1262.62     1152.27    116.31 o 
   8  25  -1      104.29       46.09     72.12 o 
   9  25  -1     1785.08     1705.50    232.49 o 
   0  26  -1     1435.69     1274.52    138.88 o 
   1  26  -1      226.97      286.85     55.71 o 
   2  26  -1      610.19      641.67     69.96 o 
   3  26  -1       86.53       48.85     59.99 o 
   4  26  -1      764.08      704.15     95.83 o 
   5  26  -1      620.02      636.41     76.46 o 
   6  26  -1      467.66      535.51     81.52 o 
   7  26  -1      767.87      694.70    106.95 o 
   1  27  -1     1590.74     1556.73    141.11 o 
   2  27  -1      201.97       25.03     68.08 o 
   3  27  -1     1065.15     1044.83     99.14 o 
   4  27  -1       24.63        9.36     58.83 o 
   5  27  -1     1193.96     1308.49    130.49 o 
   6  27  -1      462.33      355.70     90.31 o 
   0  28  -1     3260.07     3480.88    496.97 o 
   1  28  -1       47.64        9.84     74.72 o 
   2  28  -1     1144.80     1253.72    140.19 o 
   3  28  -1       93.29      143.79     72.89 o 
   6   0   0    90306.94    92311.02   2237.76 o 
   8   0   0    36064.89    36317.68    933.15 o 
  10   0   0    13038.27    13268.76    364.80 o 
  12   0   0     4378.59     4686.85    176.69 o 
  14   0   0      877.13      919.45     75.10 o 
  16   0   0      772.66      881.84    126.35 o 
  18   0   0      101.89       72.70     84.09 o 
   3   1   0     3043.41     3155.51     68.62 o 
   4   1   0    61879.66    62717.34   1001.31 o 
   5   1   0    11429.97    11785.02    188.91 o 
   6   1   0    40159.84    41017.83    680.09 o 
   7   1   0      280.28      255.16     11.64 o 
   8   1   0    30041.37    30035.48    495.65 o 
   9   1   0     5749.07     5840.33    104.54 o 
  10   1   0    17274.69    18039.34    405.70 o 
  11   1   0     2571.37     2421.04     64.16 o 
  12   1   0    15443.11    14897.53    400.49 o 
  13   1   0      899.09      887.55     37.29 o 
  14   1   0     5364.02     5247.90    230.47 o 
  15   1   0      938.95     1001.91     74.56 o 
  16   1   0     4861.01     5122.84    311.43 o 
  17   1   0       50.31      118.28     62.26 o 
  18   1   0     1678.11     1735.12    172.21 o 
   3   2   0     3380.93     3445.94     62.44 o 
   4   2   0    38877.45    36276.67    686.22 o 
   5   2   0      150.90      233.01      8.21 o 
   6   2   0    23657.73    23781.74    389.18 o 
   7   2   0      269.82      361.87     12.82 o 
   8   2   0    19029.44    18133.49    309.11 o 
   9   2   0      137.14      141.69     12.88 o 
  10   2   0     4590.24     4571.65     98.62 o 
  11   2   0     1602.91     1558.18     47.23 o 
  12   2   0     4675.23     4771.56    142.99 o 
  13   2   0      482.72      388.44     25.61 o 
  14   2   0      696.60      717.90     56.49 o 
  15   2   0     1373.10     1396.59     86.96 o 
  16   2   0      238.91      104.60     60.11 o 
  17   2   0      919.51      928.16     90.83 o 
  18   2   0       32.34       45.48     92.06 o 
   2   3   0      301.34      365.75      9.85 o 
   3   3   0     3766.06     3614.31     59.46 o 
   4   3   0     2360.89     2431.94     48.62 o 
   5   3   0    28170.36    27277.63    449.89 o 
   6   3   0     2351.03     2310.23     44.35 o 
   7   3   0    12516.75    12199.07    215.40 o 
   8   3   0     1144.13     1112.42     23.56 o 
   9   3   0    13419.99    13423.15    236.03 o 
  10   3   0     2992.03     2981.39     62.84 o 
  11   3   0     6256.44     5916.27    151.43 o 
  12   3   0     2307.70     2413.63     69.64 o 
  13   3   0     3880.97     3973.99    111.82 o 
  14   3   0     3727.46     3736.26    147.28 o 
  15   3   0     1167.64     1190.20     82.26 o 
  16   3   0      620.56      711.85     74.21 o 
  17   3   0      441.68      480.24     70.20 o 
  18   3   0     1325.37     1390.28    139.37 o 
   1   4   0      846.65      974.31     20.70 o 
   2   4   0    10664.36    10220.79    154.94 o 
   3   4   0     6208.23     6247.04    101.25 o 
   4   4   0     2362.89     2816.27     49.55 o 
   5   4   0      123.61      169.15      9.43 o 
   6   4   0     5902.06     6302.22     98.94 o 
   7   4   0     8874.43     8845.46    148.64 o 
   8   4   0      914.06      778.15     20.93 o 
   9   4   0     8146.39     7822.52    138.25 o 
  10   4   0      119.18      123.44     16.26 o 
  11   4   0     6373.51     6401.33    154.16 o 
  12   4   0       78.31      103.58     20.16 o 
  13   4   0     6601.29     6424.53    184.15 o 
  14   4   0       50.59       28.15     38.99 o 
  15   4   0     3798.47     3925.78    180.65 o 
  16   4   0       18.85       99.17     49.98 o 
  17   4   0     2269.12     2070.87    170.93 o 
  18   4   0      118.93      213.28     65.03 o 
   1   5   0    35404.15    35833.54    521.85 o 
   2   5   0     2607.17     2647.40     40.59 o 
   3   5   0    71585.98    69217.59   1027.95 o 
   4   5   0       32.94       38.73      7.12 o 
   5   5   0    30019.02    30298.40    517.35 o 
   6   5   0     1045.15     1105.36     22.90 o 
   7   5   0    26908.22    26029.92    408.76 o 
   8   5   0      658.76      665.69     18.45 o 
   9   5   0    11028.63    10719.68    195.66 o 
  10   5   0        1.64      -13.41     16.97 o 
  11   5   0     5324.16     5373.55    115.63 o 
  12   5   0       25.01       33.02     23.36 o 
  13   5   0     2367.82     2121.07     74.72 o 
  14   5   0       11.87      -19.35     41.03 o 
  15   5   0      229.55      208.45     43.48 o 
  16   5   0      126.14      159.99     59.13 o 
  17   5   0      786.20      964.86    103.93 o 
  18   5   0       16.90       28.71     70.46 o 
   0   6   0     5905.54     6265.46    132.54 o 
   1   6   0     2492.36     2609.69     38.78 o 
   2   6   0     2121.07     1962.42     31.76 o 
   3   6   0     2684.34     2694.37     43.82 o 
   4   6   0     8943.16     8655.78    134.78 o 
   5   6   0     3938.66     4261.74     69.96 o 
   6   6   0      867.90      894.59     20.09 o 
   7   6   0    11854.22    12064.75    199.32 o 
   8   6   0    10839.23    10683.21    189.06 o 
   9   6   0    13341.96    13648.84    256.10 o 
  10   6   0      170.41      229.16     17.51 o 
  11   6   0     4396.10     4296.21     99.95 o 
  12   6   0     4007.22     3833.65    103.47 o 
  13   6   0     8544.96     8560.68    274.05 o 
  14   6   0       41.11       -8.78     36.13 o 
  15   6   0     2508.22     2569.39    122.01 o 
  16   6   0      299.33      206.10     56.35 o 
  17   6   0     1398.17     1475.49    129.40 o 
  18   6   0      139.84      119.02     73.61 o 
   1   7   0    34982.06    34702.04    543.56 o 
   2   7   0     1616.72     1561.42     26.02 o 
   3   7   0    37699.19    37619.06    584.49 o 
   4   7   0     8959.79     9711.54    158.95 o 
   5   7   0    16590.64    16004.32    241.14 o 
   6   7   0     2418.50     2414.94     49.00 o 
   7   7   0    12229.25    12348.19    196.56 o 
   8   7   0    12924.78    13326.50    228.68 o 
   9   7   0     6690.57     6629.86    130.87 o 
  10   7   0     4245.08     4116.08     78.56 o 
  11   7   0     3153.29     3081.63     76.48 o 
  12   7   0     4294.06     4276.27    127.01 o 
  13   7   0     1248.18     1181.46     54.33 o 
  14   7   0     1252.09     1375.73     75.48 o 
  15   7   0      372.99      380.10     53.89 o 
  16   7   0      841.82      816.09     81.91 o 
  17   7   0       87.93        7.28     71.40 o 
  18   7   0     1080.01     1033.64    148.74 o 
   0   8   0    39490.94    39923.35    828.27 o 
   1   8   0      854.03      888.36     15.86 o 
   2   8   0    44433.56    42750.83    642.55 o 
   3   8   0     3915.75     4106.98     59.93 o 
   4   8   0    36957.32    37120.80    556.53 o 
   5   8   0     2885.48     2720.38     46.40 o 
   6   8   0    11147.10    11024.20    162.70 o 
   7   8   0     2363.06     2392.59     47.38 o 
   8   8   0    13025.51    12828.04    240.86 o 
   9   8   0     1834.31     1845.93     42.37 o 
  10   8   0     1193.80     1201.98     36.07 o 
  11   8   0     2324.40     2186.03     52.42 o 
  12   8   0     3070.89     2948.76     97.46 o 
  13   8   0      963.30     1076.62     62.78 o 
  14   8   0       76.57       57.66     45.18 o 
  15   8   0     1200.16     1216.85     80.50 o 
  16   8   0      152.88      137.62     60.32 o 
  17   8   0     1239.94      970.35    117.92 o 
  18   8   0       89.70       86.02     93.57 o 
   1   9   0    44322.41    45262.21    639.77 o 
   2   9   0     2968.94     3148.21     48.75 o 
   3   9   0     6354.05     6525.18     96.35 o 
   4   9   0      788.09      904.72     18.29 o 
   5   9   0    30052.06    30519.79    472.48 o 
   6   9   0     6929.72     6661.07    111.69 o 
   7   9   0      929.38      903.38     22.80 o 
   8   9   0     5046.90     5038.32    104.15 o 
   9   9   0     3525.84     3727.40     82.79 o 
  10   9   0     6116.98     6443.51    156.20 o 
  11   9   0     3495.19     3440.70     76.52 o 
  12   9   0     5010.21     4937.36    167.01 o 
  13   9   0      273.64      233.41     38.42 o 
  14   9   0     4948.16     5099.90    219.25 o 
  15   9   0     1578.54     1476.91    103.03 o 
  16   9   0     3367.09     3443.90    252.63 o 
  17   9   0       14.21        5.59     79.69 o 
   0  10   0    41903.96    42727.22    794.68 o 
   1  10   0        0.40        2.20      8.76 o 
   2  10   0    36775.84    37821.02    578.98 o 
   3  10   0      738.90      751.09     15.73 o 
   4  10   0    29160.81    29497.91    423.37 o 
   5  10   0      305.59      283.19     14.99 o 
   6  10   0    41366.39    42769.07    805.69 o 
   7  10   0      118.34      155.72     16.78 o 
   8  10   0     9895.55     9761.34    228.12 o 
   9  10   0       50.74       23.51     21.84 o 
  10  10   0    24725.59    24810.05    548.39 o 
  11  10   0      201.01      220.94     22.89 o 
  12  10   0     4712.52     4573.80    155.83 o 
  13  10   0        5.93        1.82     34.00 o 
  14  10   0     3721.11     3727.99    158.03 o 
  15  10   0      147.86      156.50     57.20 o 
  16  10   0      777.19      821.82     88.84 o 
  17  10   0        2.36        4.10     69.38 o 
   1  11   0    11216.11    11838.33    172.20 o 
   2  11   0      524.79      577.53     17.00 o 
   3  11   0     4353.14     4285.20     65.88 o 
   4  11   0      659.01      706.42     17.26 o 
   5  11   0     8999.78     9506.49    144.71 o 
   6  11   0     1115.16     1087.17     26.05 o 
   7  11   0     1528.37     1351.66     39.74 o 
   8  11   0     1781.68     1917.20     51.82 o 
   9  11   0     6938.85     6823.37    183.99 o 
  10  11   0     4653.60     4363.66    107.80 o 
  11  11   0     1102.98     1073.57     38.75 o 
  12  11   0     3617.35     3658.60    135.51 o 
  13  11   0      806.72      676.12     48.92 o 
  14  11   0     2267.98     2102.68     95.32 o 
  15  11   0      962.31     1009.07     76.94 o 
  16  11   0     2769.85     2937.11    235.87 o 
  17  11   0        5.16       13.06     68.07 o 
   0  12   0    23337.25    24270.22    469.16 o 
   1  12   0     5350.31     5193.78     83.60 o 
   2  12   0    19097.06    20172.70    302.82 o 
   3  12   0       15.87       63.57     11.34 o 
   4  12   0    13373.04    13313.55    210.67 o 
   5  12   0     2156.27     2059.20     38.89 o 
   6  12   0    14910.15    14999.94    265.76 o 
   7  12   0     5438.02     5772.35    135.98 o 
   8  12   0     4011.14     4103.19    110.33 o 
   9  12   0      499.66      480.79     26.11 o 
  10  12   0     3966.11     4110.08    122.51 o 
  11  12   0     2585.46     2525.53     71.17 o 
  12  12   0      702.44      809.04     52.82 o 
  13  12   0     1979.42     1912.97     86.75 o 
  14  12   0      347.44      472.79     50.83 o 
  15  12   0     1485.01     1595.13    113.12 o 
  16  12   0       52.15       64.25     64.87 o 
  17  12   0     1158.66      954.74    144.36 o 
   1  13   0    40517.49    42991.41    613.46 o 
   2  13   0      189.73      184.04     13.11 o 
   3  13   0    26497.83    27187.76    455.83 o 
   4  13   0     2110.63     1944.77     38.93 o 
   5  13   0    28200.98    28935.98    477.95 o 
   6  13   0      447.55      553.71     23.91 o 
   7  13   0     8817.29     8526.93    197.21 o 
   8  13   0     6662.94     6314.46    164.34 o 
   9  13   0    10132.54    10344.71    280.68 o 
  10  13   0      928.32     1006.27     45.61 o 
  11  13   0     2833.73     2743.30    106.68 o 
  12  13   0     1255.35     1343.53     64.83 o 
  13  13   0     1300.91     1278.41     76.65 o 
  14  13   0     1479.62     1637.50     97.12 o 
  15  13   0      648.11      648.90     81.71 o 
  16  13   0       91.36      142.00     63.72 o 
   0  14   0     4531.17     5443.91    120.32 o 
   1  14   0       44.42       99.73     16.13 o 
   2  14   0     3919.12     4251.26     79.62 o 
   3  14   0     1587.96     1576.96     36.69 o 
   4  14   0      279.48      446.08     18.11 o 
   5  14   0     4114.14     4095.14     80.54 o 
   6  14   0     1297.40     1256.84     34.02 o 
   7  14   0     3887.43     4309.35    110.62 o 
   8  14   0       49.54       73.15     24.71 o 
   9  14   0     6026.77     5903.04    170.09 o 
  10  14   0       92.67       84.63     31.84 o 
  11  14   0     4797.20     4986.38    186.28 o 
  12  14   0      266.65      323.75     58.26 o 
  13  14   0     3602.97     3791.54    199.52 o 
  14  14   0        6.56      -38.54     49.32 o 
  15  14   0     1976.30     1888.39    161.79 o 
  16  14   0       14.14       57.90     75.46 o 
   1  15   0    24005.88    23805.54    430.11 o 
   2  15   0        1.98       32.76     18.23 o 
   3  15   0    24616.12    25147.72    501.71 o 
   4  15   0      663.98      767.99     24.20 o 
   5  15   0    11466.44    10641.14    209.62 o 
   6  15   0      376.68      410.20     23.72 o 
   7  15   0    19399.30    19642.32    439.58 o 
   8  15   0      251.30      297.66     35.55 o 
   9  15   0     4710.71     4628.79    133.39 o 
  10  15   0      156.22       74.47     31.84 o 
  11  15   0     2848.81     2871.40    110.79 o 
  12  15   0       36.32       45.99     40.23 o 
  13  15   0     1171.47     1224.64     82.64 o 
  14  15   0        3.59       64.31     55.20 o 
  15  15   0      306.97      367.93     83.39 o 
  16  15   0        8.82       26.15    104.23 o 
   0  16   0      529.29      643.75     33.84 o 
   1  16   0        3.16       89.15     17.50 o 
   2  16   0     6007.33     6252.09    150.51 o 
   3  16   0     2033.48     1569.27     57.58 o 
   4  16   0     1106.88     1100.03     35.39 o 
   5  16   0     1410.95     1600.77     44.45 o 
   6  16   0     4285.31     3956.90     97.42 o 
   7  16   0     6539.87     6293.88    174.43 o 
   8  16   0      656.93      725.07     38.28 o 
   9  16   0     3716.90     3837.22    115.95 o 
  10  16   0      822.01      684.33     45.58 o 
  11  16   0     3663.79     3720.21    145.48 o 
  12  16   0      455.97      516.35     52.64 o 
  13  16   0     3850.26     4076.57    223.42 o 
  14  16   0      132.48      179.39     59.89 o 
  15  16   0     2016.74     2301.54    248.69 o 
   1  17   0    12273.25    12098.73    244.96 o 
   2  17   0      393.57      332.95     23.84 o 
   3  17   0     8746.72     8603.90    218.28 o 
   4  17   0       22.14       31.11     19.81 o 
   5  17   0     7063.85     6721.73    156.43 o 
   6  17   0       39.37       15.13     21.21 o 
   7  17   0     4045.13     3995.11    132.52 o 
   8  17   0       71.33       87.68     28.93 o 
   9  17   0     1828.91     1840.48     74.63 o 
  10  17   0      886.95      765.61     50.15 o 
  11  17   0     1178.83     1252.07     70.62 o 
  12  17   0      609.91      839.17     65.37 o 
  13  17   0      403.71      271.46     65.45 o 
  14  17   0      742.61      637.02     76.58 o 
  15  17   0      116.72      135.89     79.33 o 
   0  18   0      666.81      793.31     44.41 o 
   1  18   0     1019.58     1050.88     35.03 o 
   2  18   0     4280.76     4771.11    116.68 o 
   3  18   0       50.48       20.27     24.38 o 
   4  18   0      371.96      374.80     26.41 o 
   5  18   0     1539.04     1496.53     49.18 o 
   6  18   0     3169.73     3138.14     94.49 o 
   7  18   0      577.48      417.55     37.93 o 
   8  18   0     3465.88     3593.01    142.69 o 
   9  18   0      105.44      153.02     41.63 o 
  10  18   0     1105.70     1056.85     59.87 o 
  11  18   0     1080.28      949.86     69.33 o 
  12  18   0     1659.20     1656.31    134.36 o 
  13  18   0      369.85      329.25     73.08 o 
  14  18   0      714.26      579.86     90.30 o 
   1  19   0      745.84      752.49     32.73 o 
   2  19   0      154.31      117.66     25.97 o 
   3  19   0      121.47      227.41     28.84 o 
   4  19   0      244.94      162.91     29.73 o 
   5  19   0     1095.48     1280.46     48.81 o 
   6  19   0      677.36      697.29     42.26 o 
   7  19   0      150.17       60.74     37.19 o 
   8  19   0      887.53      951.16     51.20 o 
   9  19   0      604.51      763.49     57.14 o 
  10  19   0     1220.91     1269.10     84.96 o 
  11  19   0      459.24      492.06     59.27 o 
  12  19   0     1328.49     1407.34    119.16 o 
  13  19   0      104.62      -29.09     62.25 o 
  14  19   0      929.95     1054.79    143.10 o 
   0  20   0    23448.40    23823.60    965.93 o 
   1  20   0        7.35       10.67     29.67 o 
   2  20   0    10583.12    10912.19    294.66 o 
   3  20   0     1313.16     1234.29     51.57 o 
   4  20   0    15069.50    14724.25    387.89 o 
   5  20   0     1101.57     1268.31     58.22 o 
   6  20   0     7056.42     7362.27    241.11 o 
   7  20   0     1015.66     1060.80     57.46 o 
   8  20   0     3493.57     3368.99    161.49 o 
   9  20   0     1469.23     1221.62     87.94 o 
  10  20   0     3824.55     4030.94    217.23 o 
  11  20   0      329.85      356.36     64.91 o 
  12  20   0      933.48      803.73     97.63 o 
  13  20   0      318.26      297.42     80.03 o 
   1  21   0     6487.86     6457.01    192.68 o 
   2  21   0     1073.43      997.18     48.38 o 
   3  21   0     5693.35     5580.50    194.25 o 
   4  21   0      210.64      321.09     47.96 o 
   5  21   0     2540.33     2444.90     98.91 o 
   6  21   0     3506.84     3376.84    152.70 o 
   7  21   0     1284.93     1089.18     71.66 o 
   8  21   0     1062.55     1254.97     93.60 o 
   9  21   0      613.20      561.73     68.12 o 
  10  21   0     1330.03     1548.77    120.01 o 
  11  21   0      220.67      191.01     64.52 o 
  12  21   0     2126.02     2006.09    218.42 o 
   0  22   0     6331.03     6508.39    321.90 o 
   1  22   0      834.89      819.98     55.89 o 
   2  22   0     5706.64     5782.08    213.35 o 
   3  22   0      135.37      159.10     35.59 o 
   4  22   0     4455.76     4444.79    176.54 o 
   5  22   0      704.54      724.49     59.58 o 
   6  22   0     4025.01     3898.92    180.06 o 
   7  22   0     1320.56     1314.10     94.57 o 
   8  22   0     2257.05     2099.14    120.98 o 
   9  22   0      445.14      347.66     60.51 o 
  10  22   0     1368.01     1357.45    129.85 o 
  11  22   0     1786.52     1526.72    143.74 o 
  12  22   0      657.06      650.19    117.33 o 
   1  23   0     6482.96     7185.28    307.19 o 
   2  23   0        8.08       -9.33     36.63 o 
   3  23   0     6482.62     6451.54    259.36 o 
   4  23   0      112.24       37.15     44.19 o 
   5  23   0     5348.80     5618.09    319.04 o 
   6  23   0       28.52      -22.01     53.05 o 
   7  23   0     2969.78     2751.11    151.31 o 
   8  23   0      534.32      448.61     63.46 o 
   9  23   0     2586.03     2539.86    208.70 o 
  10  23   0      193.68      320.13     72.64 o 
  11  23   0     1679.37     1481.48    176.83 o 
   0  24   0      231.47      283.83     65.74 o 
   1  24   0       16.67        5.55     78.58 o 
   2  24   0      113.73      118.26     57.59 o 
   3  24   0      351.30      318.59     54.35 o 
   4  24   0       43.63       25.62     40.88 o 
   5  24   0      413.95      547.38     65.08 o 
   6  24   0       19.11       63.15     56.21 o 
   7  24   0      721.82      711.89     76.11 o 
   8  24   0      290.52      274.15     65.64 o 
   9  24   0     1280.15     1338.11    123.40 o 
  10  24   0      129.70      100.76     82.11 o 
   1  25   0     5200.53     5500.70    332.30 o 
   2  25   0        2.04       54.45     49.90 o 
   3  25   0     6318.20     6637.54    390.17 o 
   4  25   0        0.73       35.96     55.42 o 
   5  25   0     2956.75     2823.13    198.23 o 
   6  25   0        3.56       77.80     56.11 o 
   7  25   0     3823.26     3935.50    309.37 o 
   8  25   0       11.05       -7.67     72.45 o 
   9  25   0      890.80      752.21    117.21 o 
   0  26   0      689.86      951.89    154.74 o 
   1  26   0        0.67       34.21     63.10 o 
   2  26   0     1276.02     1277.01    124.51 o 
   3  26   0      427.03      377.03     63.37 o 
   4  26   0     1015.95      912.38    106.16 o 
   5  26   0      467.54      467.62     71.15 o 
   6  26   0      615.31      499.52     71.15 o 
   7  26   0      811.25      800.05     98.06 o 
   1  27   0      793.20      965.91    113.41 o 
   2  27   0       11.12       57.12     67.88 o 
   3  27   0     1315.02     1310.28    146.75 o 
   4  27   0      570.33      780.80    112.53 o 
   5  27   0      382.96      378.92     87.37 o 
   6  27   0       98.08       84.79     73.71 o 
   0  28   0     1359.61     1443.94    259.39 o 
   1  28   0       48.96       54.69     71.45 o 
   2  28   0     2762.88     3163.04    351.15 o 
   3  28   0        1.19      -80.66     80.66 o 
   4  28   0     1143.77      983.22    174.78 o 
   4   0   1   134397.47   128497.67   3668.53 o 
   6   0   1    67967.59    66377.03   1217.09 o 
   8   0   1    58591.81    58608.28   1305.39 o 
  10   0   1    23096.96    23178.03    585.66 o 
  12   0   1    12146.50    12957.34    439.44 o 
  14   0   1     3894.57     3824.78    195.88 o 
  16   0   1     1299.34     1364.47    149.63 o 
  18   0   1      394.07      190.14    101.67 o 
   2   1   1      142.95      178.76      9.69 o 
   3   1   1    20199.95    19962.80    282.85 o 
   4   1   1    15226.97    15572.20    279.12 o 
   5   1   1     4214.67     4439.53     67.06 o 
   6   1   1     1559.53     1378.67     28.60 o 
   7   1   1    13949.45    14201.11    223.03 o 
   8   1   1    19908.68    20663.51    435.31 o 
   9   1   1     1329.01     1408.97     37.90 o 
  10   1   1     8183.11     7877.66    164.30 o 
  11   1   1      537.70      553.30     30.94 o 
  12   1   1    10142.55    10308.59    261.48 o 
  13   1   1     1244.85     1257.51     52.32 o 
  14   1   1     7038.21     7128.37    243.30 o 
  15   1   1       13.78      105.95     48.01 o 
  16   1   1     3714.37     3818.67    221.41 o 
  17   1   1      496.66      622.12     79.36 o 
  18   1   1     2627.14     2769.73    243.82 o 
   2   2   1    40723.74    40040.11    682.78 o 
   3   2   1     3452.18     3383.76     46.78 o 
   4   2   1    47725.57    45841.04    721.72 o 
   5   2   1      125.11      126.08      8.47 o 
   6   2   1    19398.11    18954.66    253.47 o 
   7   2   1     6395.73     6404.12     94.59 o 
   8   2   1    19118.12    19449.61    346.47 o 
   9   2   1     1522.31     1359.08     30.19 o 
  10   2   1     7264.65     7272.59    128.52 o 
  11   2   1     3042.69     3051.10     84.18 o 
  12   2   1     3780.79     3865.19    108.68 o 
  13   2   1     1026.56     1059.51     39.68 o 
  14   2   1     1387.54     1356.58     58.94 o 
  15   2   1     1116.43     1148.38     72.31 o 
  16   2   1      384.61      417.66     71.65 o 
  17   2   1      316.00      290.57     56.13 o 
  18   2   1       78.10       -2.97     79.23 o 
   1   3   1    54469.96    51803.68   1188.06 o 
   2   3   1     7268.42     7342.13    123.69 o 
   3   3   1    78266.41    76822.54   1176.73 o 
   4   3   1     6155.69     5916.10    110.97 o 
   5   3   1    21670.85    21142.59    325.83 o 
   6   3   1     6784.51     7086.90    102.23 o 
   7   3   1    25760.29    25697.04    376.35 o 
   8   3   1     1392.96     1334.27     27.40 o 
   9   3   1     6865.17     6964.73    125.03 o 
  10   3   1     3455.86     3528.63     66.26 o 
  11   3   1     4513.22     4524.72    109.58 o 
  12   3   1     2443.52     2447.68     68.71 o 
  13   3   1     1949.04     1999.19     72.36 o 
  14   3   1      942.36     1160.33     58.64 o 
  15   3   1      471.22      502.40     52.46 o 
  16   3   1     2411.93     2262.27    149.78 o 
  17   3   1      412.91      494.29     74.78 o 
  18   3   1      272.41      226.50     81.37 o 
   0   4   1    20682.53    14017.91   1284.86 o 
   1   4   1     7319.77     7375.73    116.79 o 
   2   4   1    34827.55    37589.64    637.00 o 
   3   4   1     8826.00     8316.87    147.76 o 
   4   4   1     1554.95     1493.94     28.65 o 
   5   4   1    11031.70    11228.79    182.46 o 
   6   4   1     1054.76     1103.17     20.65 o 
   7   4   1    12225.48    12020.14    194.72 o 
   8   4   1      712.11      759.35     20.36 o 
   9   4   1     7964.14     8067.75    136.77 o 
  10   4   1     2466.18     2483.57     55.29 o 
  11   4   1     9751.43     9692.75    229.54 o 
  12   4   1       96.69       96.34     22.94 o 
  13   4   1     4277.33     4238.20    101.44 o 
  14   4   1      472.13      436.39     47.13 o 
  15   4   1     4385.41     4863.81    209.36 o 
  16   4   1       17.78       26.83     59.89 o 
  17   4   1     1894.11     1949.29    161.14 o 
  18   4   1       94.33      176.72     80.84 o 
   1   5   1    79154.94    77120.66   1223.11 o 
   2   5   1      825.59      918.68     16.72 o 
   3   5   1    18204.59    18359.29    433.36 o 
   4   5   1     2406.71     2368.33     41.14 o 
   5   5   1    52635.25    50849.92    785.92 o 
   6   5   1     1199.84     1236.76     23.12 o 
   7   5   1     8155.40     8336.08    171.15 o 
   8   5   1     1005.86     1115.41     25.35 o 
   9   5   1    12706.69    12621.43    239.98 o 
  10   5   1      435.82      443.48     20.87 o 
  11   5   1     5213.49     5295.18    124.77 o 
  12   5   1      272.97      283.75     25.90 o 
  13   5   1     1452.67     1497.84     52.96 o 
  14   5   1       80.35       83.17     41.26 o 
  15   5   1     1505.48     1479.28     91.47 o 
  16   5   1       40.75       28.64     62.30 o 
  17   5   1        4.01       33.83     92.35 o 
  18   5   1        8.10       19.25     75.73 o 
   0   6   1    14330.01    12832.71    255.66 o 
   1   6   1     3645.65     3830.08     66.08 o 
   2   6   1     5333.84     4416.31    210.86 o 
   3   6   1     4305.15     4002.16     60.00 o 
   4   6   1    10647.72    10358.54    158.80 o 
   5   6   1     4998.63     5030.35     87.19 o 
   6   6   1     1302.35     1194.17    132.18 o 
   7   6   1     4036.44     3657.29     67.30 o 
   8   6   1     2470.61     2482.80     47.63 o 
   9   6   1     5169.80     5062.03     99.96 o 
  10   6   1     1932.93     1978.56     51.36 o 
  11   6   1     7936.85     8032.08    183.93 o 
  12   6   1      281.90      324.99     27.34 o 
  13   6   1     4300.12     4343.07    113.55 o 
  14   6   1      439.09      423.91     46.43 o 
  15   6   1     4327.64     4437.35    196.97 o 
  16   6   1       60.35       99.48     57.70 o 
  17   6   1     3148.12     3248.57    261.35 o 
  18   6   1       38.39      -72.78     72.78 o 
   1   7   1    25785.70    25279.19    373.29 o 
   2   7   1     1134.05     1264.15     22.39 o 
   3   7   1    27642.81    26500.31    403.78 o 
   4   7   1      744.95      575.04     15.71 o 
   5   7   1    21475.37    21080.48    302.89 o 
   6   7   1     2787.69     2781.63     52.66 o 
   7   7   1    16211.12    16137.42    246.73 o 
   8   7   1     3020.60     2909.06     52.32 o 
   9   7   1    10437.96    10211.77    201.49 o 
  10   7   1     2540.38     2463.64     55.87 o 
  11   7   1     4865.47     4845.37    109.43 o 
  12   7   1     4830.94     4643.11    128.88 o 
  13   7   1     2650.25     2712.31     80.09 o 
  14   7   1     1949.13     2133.89     91.27 o 
  15   7   1      788.14      924.61     75.45 o 
  16   7   1     3269.93     3427.68    188.71 o 
  17   7   1      322.14      298.42     81.30 o 
  18   7   1      683.92      642.63    115.34 o 
   0   8   1    60887.03    60014.21   1163.20 o 
   1   8   1       77.27       24.46      6.34 o 
   2   8   1    23372.37    23440.12    351.14 o 
   3   8   1     1137.94     1133.27     23.08 o 
   4   8   1    33466.52    32881.61    516.98 o 
   5   8   1     1174.48     1248.71     25.21 o 
   6   8   1    22101.43    21883.10    339.26 o 
   7   8   1      639.05      633.98     25.81 o 
   8   8   1    10026.52    10065.15    197.81 o 
   9   8   1     5221.58     5168.23    111.37 o 
  10   8   1    10141.88    10226.25    231.60 o 
  11   8   1     1142.90     1176.79     37.57 o 
  12   8   1     2514.28     2440.72     74.21 o 
  13   8   1     3426.19     3515.42    138.54 o 
  14   8   1     1753.68     1835.46     96.15 o 
  15   8   1      630.50      628.73     60.35 o 
  16   8   1      376.85      281.48     64.87 o 
  17   8   1      588.15      567.36    100.07 o 
  18   8   1       18.66      136.51     90.68 o 
   1   9   1     4764.83     4998.97     82.97 o 
   2   9   1      428.56      407.70     10.56 o 
   3   9   1    16891.34    16909.23    253.32 o 
   4   9   1     7239.15     7156.50    108.54 o 
   5   9   1     2543.12     2534.47     68.72 o 
   6   9   1     5594.85     5751.40     88.19 o 
   7   9   1    12386.04    12293.59    226.98 o 
   8   9   1    10248.98    10025.43    216.40 o 
   9   9   1     1754.75     1673.49     45.13 o 
  10   9   1     7708.17     7780.96    170.91 o 
  11   9   1     1460.11     1392.69     42.45 o 
  12   9   1     5696.10     6049.96    191.01 o 
  13   9   1      859.85      890.13     59.28 o 
  14   9   1     4313.79     4477.68    206.22 o 
  15   9   1        5.81       57.52     48.90 o 
  16   9   1     1890.79     1977.27    145.45 o 
  17   9   1      265.08      152.01     65.40 o 
   0  10   1    34754.66    34923.23    790.74 o 
   1  10   1      119.98      113.33      8.81 o 
   2  10   1    87889.30    90374.95   1309.44 o 
   3  10   1     1305.46     1401.61     23.16 o 
   4  10   1    32613.71    32717.57    479.32 o 
   5  10   1      823.30      781.41     19.74 o 
   6  10   1    27447.33    27699.66    445.40 o 
   7  10   1      851.23      974.27     31.47 o 
   8  10   1    19647.94    20218.54    430.93 o 
   9  10   1       98.93       60.83     24.70 o 
  10  10   1     3523.66     3507.90     92.45 o 
  11  10   1       53.05      109.63     26.21 o 
  12  10   1     3766.13     4062.15    116.66 o 
  13  10   1       42.53      137.45     41.44 o 
  14  10   1      636.24      680.36     60.25 o 
  15  10   1       22.86       16.47     52.94 o 
  16  10   1      397.95      452.85     67.10 o 
  17  10   1        2.39       32.31     78.94 o 
   1  11   1     9873.96    10010.92    143.76 o 
   2  11   1      873.54      804.95     17.95 o 
   3  11   1    11363.40    11759.93    171.45 o 
   4  11   1     3723.92     3705.21     58.13 o 
   5  11   1     4490.31     4511.02     85.72 o 
   6  11   1     4577.33     4653.01     96.89 o 
   7  11   1     5693.37     6008.84    126.87 o 
   8  11   1     7171.18     7064.38    167.93 o 
   9  11   1      469.38      549.00     32.38 o 
  10  11   1     4705.01     4848.96    116.28 o 
  11  11   1      601.04      586.43     33.57 o 
  12  11   1     2856.43     2824.55    105.45 o 
  13  11   1      266.28      315.74     43.88 o 
  14  11   1     3839.15     3810.22    172.37 o 
  15  11   1       75.57      178.23     51.62 o 
  16  11   1      808.87      866.94    100.88 o 
  17  11   1      120.28      145.45     68.25 o 
   0  12   1    18909.93    19273.82    384.33 o 
   1  12   1     2258.41     2558.62     38.73 o 
   2  12   1    26408.21    26996.87    396.43 o 
   3  12   1     2563.76     2797.77     50.89 o 
   4  12   1    14175.23    14053.66    222.74 o 
   5  12   1     1558.10     1475.39     32.48 o 
   6  12   1    11891.52    11963.79    251.20 o 
   7  12   1     2893.63     2804.11     77.43 o 
   8  12   1     6657.61     6299.35    160.25 o 
   9  12   1     5337.44     5218.05    138.69 o 
  10  12   1     4192.94     4354.40    130.13 o 
  11  12   1     2384.67     2680.75     86.55 o 
  12  12   1     2019.11     1940.45     75.67 o 
  13  12   1     2366.76     2391.82     96.35 o 
  14  12   1     1120.48     1096.38     85.05 o 
  15  12   1      755.00      780.81     81.81 o 
  16  12   1      329.47      285.77     61.97 o 
  17  12   1      686.99      667.90    126.00 o 
   1  13   1    31102.13    31759.01    428.80 o 
   2  13   1      673.00      633.13     18.42 o 
   3  13   1    36904.73    36696.80    629.20 o 
   4  13   1      674.89      749.52     22.52 o 
   5  13   1    17891.73    17728.69    302.55 o 
   6  13   1     3784.66     3559.34     83.46 o 
   7  13   1    21913.35    22082.63    576.53 o 
   8  13   1      128.03      124.01     27.08 o 
   9  13   1     8468.08     8744.36    209.65 o 
  10  13   1     2162.26     2178.87     78.21 o 
  11  13   1     4539.77     4623.56    161.39 o 
  12  13   1     1056.82     1014.36     55.83 o 
  13  13   1     2988.33     2980.24    129.21 o 
  14  13   1      523.90      499.36     64.31 o 
  15  13   1      393.57      506.68     73.51 o 
  16  13   1      996.16      900.38    129.11 o 
   0  14   1     5545.96     5760.52    145.97 o 
   1  14   1     1258.91     1152.20     27.73 o 
   2  14   1      920.67     1071.98     35.93 o 
   3  14   1      396.28      355.66     17.88 o 
   4  14   1      874.29      785.13     24.55 o 
   5  14   1     2957.87     2860.48     58.80 o 
   6  14   1      125.14      152.39     23.50 o 
   7  14   1     3262.51     3074.41     75.81 o 
   8  14   1      697.98      812.48     37.01 o 
   9  14   1     3690.08     3975.28    110.33 o 
  10  14   1      127.01      135.07     36.12 o 
  11  14   1     4316.15     4533.75    174.51 o 
  12  14   1      104.61      132.96     42.17 o 
  13  14   1     3227.61     3374.82    162.45 o 
  14  14   1      181.23      174.05     57.15 o 
  15  14   1     2899.43     2985.27    238.14 o 
  16  14   1        2.69      -15.04     68.71 o 
   1  15   1    25894.46    27221.74    474.54 o 
   2  15   1       66.23       87.60     16.83 o 
   3  15   1    15702.79    15348.71    334.37 o 
   4  15   1      286.10      303.67     19.74 o 
   5  15   1    21127.64    22135.05    474.75 o 
   6  15   1        0.34       12.14     20.61 o 
   7  15   1     5470.75     5357.97    136.56 o 
   8  15   1      438.97      468.94     31.21 o 
   9  15   1     7185.15     7505.95    192.10 o 
  10  15   1       11.53       20.27     36.49 o 
  11  15   1     3224.10     3479.05    143.68 o 
  12  15   1       65.43      112.05     42.69 o 
  13  15   1      946.06      810.29     70.96 o 
  14  15   1       51.39       59.79     64.55 o 
  15  15   1      704.48      708.27     93.31 o 
   0  16   1     5864.29     6170.08    195.68 o 
   1  16   1     1396.09     1290.77     35.26 o 
   2  16   1     2726.94     2595.50     64.53 o 
   3  16   1      591.26      508.58     24.27 o 
   4  16   1     2752.85     2634.74     74.04 o 
   5  16   1     4993.11     4996.49    108.87 o 
   6  16   1     1245.13     1250.97     40.45 o 
   7  16   1     3205.86     3137.24     83.65 o 
   8  16   1      579.01      523.31     33.67 o 
   9  16   1     4316.95     4608.18    171.87 o 
  10  16   1      783.99      809.61     47.30 o 
  11  16   1     4350.16     4236.82    180.81 o 
  12  16   1      111.30      101.71     44.22 o 
  13  16   1     2572.89     2715.91    179.48 o 
  14  16   1      176.94      184.57     60.85 o 
  15  16   1     1910.15     2088.67    252.27 o 
   1  17   1    13105.90    13516.58    302.67 o 
   2  17   1     1947.36     1832.81     47.40 o 
   3  17   1    10085.52    10015.65    256.09 o 
   4  17   1      678.77      693.57     32.52 o 
   5  17   1     9591.67     9488.21    212.11 o 
   6  17   1     4690.76     4318.85    110.22 o 
   7  17   1     4645.07     4593.52    126.84 o 
   8  17   1     1088.70     1185.97     54.82 o 
   9  17   1     3195.60     3086.74    113.86 o 
  10  17   1     1702.82     1616.17     80.82 o 
  11  17   1     1218.75     1194.30     62.40 o 
  12  17   1     1281.09     1240.71     79.26 o 
  13  17   1      437.01      351.12     64.13 o 
  14  17   1      525.84      397.96     86.55 o 
  15  17   1      163.42      117.51     82.68 o 
   0  18   1    13461.39    14007.25    443.88 o 
   1  18   1      274.57      286.05     23.18 o 
   2  18   1     6648.42     6359.64    144.31 o 
   3  18   1      666.41      624.81     36.44 o 
   4  18   1     8212.23     8269.08    182.38 o 
   5  18   1       84.99       73.75     28.82 o 
   6  18   1     3440.55     3385.01    101.44 o 
   7  18   1      833.36      833.33     43.66 o 
   8  18   1     1705.55     1622.99     69.12 o 
   9  18   1     1490.79     1478.71     70.66 o 
  10  18   1     2129.59     2289.35    124.24 o 
  11  18   1      438.65      496.19     57.73 o 
  12  18   1      366.35      349.55     60.19 o 
  13  18   1      730.71      722.45     79.03 o 
  14  18   1      420.68      338.78     85.91 o 
   1  19   1     1225.78     1254.68     40.81 o 
   2  19   1      124.09       86.63     27.51 o 
   3  19   1     2545.97     2707.70     82.36 o 
   4  19   1     1394.99     1317.01     46.56 o 
   5  19   1      484.15      460.51     35.50 o 
   6  19   1     1158.93     1114.94     52.52 o 
   7  19   1     1186.26     1298.56     60.80 o 
   8  19   1     2368.89     2238.37     88.57 o 
   9  19   1      124.02       33.84     38.98 o 
  10  19   1     2070.53     2324.99    115.92 o 
  11  19   1       69.19       -0.67     62.81 o 
  12  19   1     1540.57     1662.48    129.34 o 
  13  19   1      148.72       90.33     62.94 o 
  14  19   1     1408.65     1401.51    188.74 o 
   0  20   1     8633.65     8402.77    308.81 o 
   1  20   1       69.41      162.29     28.18 o 
   2  20   1    13037.83    13885.11    339.91 o 
   3  20   1       76.05       35.50     28.25 o 
   4  20   1     8363.43     8287.71    235.79 o 
   5  20   1      148.00      163.39     37.40 o 
   6  20   1     7890.05     8120.82    286.37 o 
   7  20   1      552.28      567.18     53.73 o 
   8  20   1     6145.20     6030.24    278.90 o 
   9  20   1       42.97      108.76     45.42 o 
  10  20   1     1939.69     1794.30    103.71 o 
  11  20   1      360.58      244.56     61.99 o 
  12  20   1     1906.86     1737.53    153.26 o 
  13  20   1      131.51       29.77     70.99 o 
   1  21   1     1501.94     1489.60     72.37 o 
   2  21   1       71.21       82.66     39.49 o 
   3  21   1     1980.97     1986.01     78.57 o 
   4  21   1     1335.74     1072.67     63.55 o 
   5  21   1     1289.27     1387.72     74.55 o 
   6  21   1      494.16      667.39     46.78 o 
   7  21   1     1858.68     1786.43     88.20 o 
   8  21   1     2242.99     2109.29    135.17 o 
   9  21   1      728.21      662.45     71.66 o 
  10  21   1     1507.00     1613.13    141.63 o 
  11  21   1      446.07      438.13     72.05 o 
  12  21   1     1031.31     1103.19    130.15 o 
   0  22   1     6849.80     6616.40    317.71 o 
   1  22   1      129.58       51.67     32.05 o 
   2  22   1     7277.42     7792.19    283.44 o 
   3  22   1      261.77      236.51     41.48 o 
   4  22   1     5780.56     5911.97    243.61 o 
   5  22   1      511.76      623.73     63.95 o 
   6  22   1     3452.63     3584.82    150.87 o 
   7  22   1      290.63      296.93     49.20 o 
   8  22   1     2725.92     2739.42    160.08 o 
   9  22   1     1653.24     1557.39    141.46 o 
  10  22   1     1083.45     1107.57     96.63 o 
  11  22   1      408.77      455.90     83.24 o 
  12  22   1      675.35      811.30    344.88 o 
   1  23   1     7503.96     7390.55    306.24 o 
   2  23   1      177.52      219.82     47.42 o 
   3  23   1     8619.35     8787.42    350.66 o 
   4  23   1      110.89      151.99     42.58 o 
   5  23   1     4039.07     3718.91    209.34 o 
   6  23   1      693.32      811.19     70.95 o 
   7  23   1     5318.89     5558.59    299.01 o 
   8  23   1      147.15       56.86     63.29 o 
   9  23   1     1640.96     1576.97    155.33 o 
  10  23   1      329.72      330.18     83.04 o 
  11  23   1     1049.08      935.81    127.11 o 
   0  24   1      321.28      579.02     84.41 o 
   1  24   1      164.26       72.62     46.63 o 
   2  24   1       64.94       46.94     49.90 o 
   3  24   1      283.80      262.65     60.21 o 
   4  24   1       24.32       43.93     49.80 o 
   5  24   1      872.84      891.96     74.86 o 
   6  24   1      116.36        6.92     61.91 o 
   7  24   1     1106.79     1125.70     98.24 o 
   8  24   1       58.98       12.07     66.63 o 
   9  24   1     1055.00      992.77    128.73 o 
  10  24   1      244.08      141.94     77.79 o 
   1  25   1     5437.97     5737.63    395.11 o 
   2  25   1       15.22      117.34     57.95 o 
   3  25   1     3128.79     3249.85    252.94 o 
   4  25   1      130.02      111.76     53.62 o 
   5  25   1     4057.51     4073.03    276.62 o 
   6  25   1       24.93       -7.88     57.44 o 
   7  25   1     1163.31     1013.43    114.63 o 
   8  25   1      107.72      -17.86     73.08 o 
   9  25   1     1673.44     1637.12    175.12 o 
   0  26   1     1406.90     1302.01    171.71 o 
   1  26   1      231.92      124.79     68.92 o 
   2  26   1      660.36      652.12     75.09 o 
   3  26   1       48.01       84.72     58.53 o 
   4  26   1      812.11      733.77     89.85 o 
   5  26   1      478.74      433.54     78.02 o 
   6  26   1      414.33      357.67     73.43 o 
   7  26   1      663.84      761.70    113.66 o 
   1  27   1     1214.38     1263.93    154.18 o 
   2  27   1      184.64       56.67     69.68 o 
   3  27   1      891.39      874.25     97.83 o 
   4  27   1        0.51       43.09     77.47 o 
   5  27   1      894.87      848.14    144.04 o 
   6  27   1      463.60      351.09    110.66 o 
   0  28   1     2943.59     3161.94    527.12 o 
   1  28   1       47.98      -79.65     79.65 o 
   2  28   1     1089.80      770.15    182.61 o 
   3  28   1       94.63      -49.94     92.65 o 
   0   0   2    56339.20    49175.58   1818.90 o 
   2   0   2   149590.48   145093.88   2897.05 o 
   4   0   2    65332.85    61566.02   1155.34 o 
   6   0   2    45347.81    44838.26    788.66 o 
   8   0   2    14276.10    14304.78    290.95 o 
  10   0   2    23742.63    23036.41    560.14 o 
  12   0   2     3550.69     3557.40    143.51 o 
  14   0   2     4881.70     4918.53    238.76 o 
  16   0   2      426.25      551.39     77.24 o 
  18   0   2      245.81      193.00    151.38 o 
   1   1   2    11715.43    11819.24    166.84 o 
   2   1   2     3272.69     3206.84     40.09 o 
   3   1   2     3367.56     3310.24     51.67 o 
   4   1   2     7759.89     7914.76    105.52 o 
   5   1   2     7850.66     7390.72    103.28 o 
   6   1   2     7475.70     7393.93    102.46 o 
   7   1   2      895.56      933.17     19.79 o 
   8   1   2     7870.51     7657.04     98.59 o 
   9   1   2     3153.53     3052.20     50.15 o 
  10   1   2     8807.13     8610.95    144.01 o 
  11   1   2      788.07      782.26     29.56 o 
  12   1   2     5829.41     5761.54    137.53 o 
  13   1   2      222.18      259.60     35.85 o 
  14   1   2     4708.78     4797.04    164.24 o 
  15   1   2      466.15      439.45     53.58 o 
  16   1   2     4350.52     4421.18    286.77 o 
  17   1   2        4.13       15.29     84.63 o 
  18   1   2     1621.58     1715.63    227.59 o 
   0   2   2    34207.71    34360.72    618.87 o 
   1   2   2    11140.19    11487.73    148.55 o 
   2   2   2    49012.94    47659.63    609.20 o 
   3   2   2      955.81      909.64     15.08 o 
   4   2   2    32640.84    31822.73    427.01 o 
   5   2   2      838.21      914.75     18.10 o 
   6   2   2    17913.00    17557.63    236.28 o 
   7   2   2     7333.07     7224.58    125.63 o 
   8   2   2    14218.62    14172.66    197.57 o 
   9   2   2     1821.10     1780.95     43.53 o 
  10   2   2     5213.88     5061.30     87.30 o 
  11   2   2     5471.66     5383.41    114.60 o 
  12   2   2     3128.18     3161.89     72.28 o 
  13   2   2     1139.26     1146.78     52.76 o 
  14   2   2      924.75      968.67     61.30 o 
  15   2   2     2578.95     2622.93    127.80 o 
  16   2   2      429.70      448.26     80.28 o 
  17   2   2      865.08     1026.01    102.46 o 
  18   2   2      121.25      294.83    102.45 o 
   1   3   2    39026.50    38531.54    507.21 o 
   2   3   2      988.59      946.13     14.39 o 
   3   3   2    35235.29    33665.11    425.16 o 
   4   3   2     1119.75     1155.07     20.27 o 
   5   3   2    32469.79    31330.00    420.25 o 
   6   3   2      559.90      499.86     15.11 o 
   7   3   2    13270.75    12933.36    178.10 o 
   8   3   2     5553.49     5604.04     85.99 o 
   9   3   2    11523.33    11233.24    184.75 o 
  10   3   2     2245.98     2103.84     53.18 o 
  11   3   2     5660.64     5562.81    119.11 o 
  12   3   2     2354.97     2406.64     57.97 o 
  13   3   2     1346.20     1538.16     66.62 o 
  14   3   2     1284.94     1326.77     63.53 o 
  15   3   2     1116.80     1040.25     69.12 o 
  16   3   2      669.10      712.84     70.76 o 
  17   3   2       19.20       46.63     58.99 o 
  18   3   2      862.83      872.92    141.41 o 
   0   4   2    17706.65    18032.03    357.89 o 
   1   4   2     1678.02     1479.75     20.68 o 
   2   4   2    15415.06    15833.21    235.42 o 
   3   4   2     3984.72     3700.56    102.88 o 
   4   4   2      723.78      867.98     17.18 o 
   5   4   2     6827.62     6550.69    107.95 o 
   6   4   2     5977.92     6398.62    112.48 o 
   7   4   2     5674.16     5643.73     91.07 o 
   8   4   2     7077.72     7266.46    124.23 o 
   9   4   2    10998.00    11014.64    215.76 o 
  10   4   2      866.39      932.63     36.82 o 
  11   4   2     6115.51     6119.50    124.33 o 
  12   4   2     3039.53     2921.55     79.87 o 
  13   4   2     6538.77     6805.11    195.86 o 
  14   4   2      132.22      110.05     38.53 o 
  15   4   2     3652.78     3647.17    166.37 o 
  16   4   2      133.95       70.20     51.69 o 
  17   4   2     1905.31     2131.98    223.53 o 
  18   4   2      103.41       23.15     93.39 o 
   1   5   2    39937.47    40016.94    583.25 o 
   2   5   2     2268.67     2272.80     33.42 o 
   3   5   2    79998.12    80039.95   1296.60 o 
   4   5   2      569.00      579.17     12.79 o 
   5   5   2    22718.55    22123.37    440.74 o 
   6   5   2      626.05      599.22     15.78 o 
   7   5   2    41127.75    42011.04    636.11 o 
   8   5   2     1256.62     1291.61     29.22 o 
   9   5   2    13334.57    13148.89    273.32 o 
  10   5   2       60.64       67.80     18.76 o 
  11   5   2     4996.28     5091.46    127.61 o 
  12   5   2      161.81      140.51     24.94 o 
  13   5   2     3830.83     3953.17    113.91 o 
  14   5   2      118.05       87.82     32.85 o 
  15   5   2      352.95      484.03     55.11 o 
  16   5   2       13.43      111.59     52.12 o 
  17   5   2      662.80      652.40    102.91 o 
  18   5   2       49.79       11.63     90.77 o 
   0   6   2    19469.28    19098.95    424.04 o 
   1   6   2     1301.93     1491.61     24.67 o 
   2   6   2    25122.45    24419.38    352.98 o 
   3   6   2     1818.67     1992.74    143.38 o 
   4   6   2     9741.05    10221.82    164.37 o 
   5   6   2     4640.12     4560.84     64.90 o 
   6   6   2     5710.27     5746.99     81.08 o 
   7   6   2     5092.87     5118.62     83.42 o 
   8   6   2     3829.31     3996.76     79.58 o 
   9   6   2     9090.79     9122.59    170.79 o 
  10   6   2      582.29      548.65     25.15 o 
  11   6   2     5635.22     5681.50    149.22 o 
  12   6   2     1154.80     1097.81     43.26 o 
  13   6   2     5893.02     5978.73    210.66 o 
  14   6   2      198.65      226.82     47.31 o 
  15   6   2     2612.35     2587.95    111.02 o 
  16   6   2       89.75      121.96     69.30 o 
  17   6   2     2080.38     2273.73    209.84 o 
  18   6   2       65.08      -80.30    114.11 o 
   1   7   2    42288.57    42334.73    610.33 o 
   2   7   2     1051.94     1025.73     17.52 o 
   3   7   2    26365.75    26541.34    491.84 o 
   4   7   2     4448.16     4507.79     69.63 o 
   5   7   2    23323.28    23151.74    335.49 o 
   6   7   2     8631.45     8882.65    145.24 o 
   7   7   2    12435.76    12292.76    209.47 o 
   8   7   2     4817.56     4716.13     90.29 o 
   9   7   2     6851.33     6774.46    126.96 o 
  10   7   2     5499.46     5376.49    120.61 o 
  11   7   2     3032.38     3063.19     76.52 o 
  12   7   2     2314.89     2360.31     65.04 o 
  13   7   2     1535.69     1587.15     60.27 o 
  14   7   2     3326.80     3171.07    143.42 o 
  15   7   2      504.73      691.10     67.69 o 
  16   7   2      424.02      333.15     79.72 o 
  17   7   2       54.39       51.69     72.72 o 
   0   8   2    32551.27    33176.72    679.10 o 
   1   8   2     2752.19     2987.71     48.23 o 
   2   8   2    54508.73    55790.86    804.35 o 
   3   8   2      306.70      282.56     11.50 o 
   4   8   2    26175.95    26276.65    423.99 o 
   5   8   2     7603.66     7749.15    112.72 o 
   6   8   2    21682.99    21784.86    331.06 o 
   7   8   2     5890.80     5909.37    102.26 o 
   8   8   2    14406.20    14410.56    292.82 o 
   9   8   2     1018.48     1048.78     30.46 o 
  10   8   2     3930.53     3971.24    101.77 o 
  11   8   2     5308.26     5162.69    116.43 o 
  12   8   2     2972.24     3065.62    106.36 o 
  13   8   2      994.85     1000.51     47.55 o 
  14   8   2      668.43      656.48     57.53 o 
  15   8   2     1717.17     1703.26    107.12 o 
  16   8   2      248.18      232.53     54.46 o 
  17   8   2      805.49      802.86    117.03 o 
   1   9   2    21310.62    21396.60    312.90 o 
   2   9   2     1703.33     1716.97     30.09 o 
   3   9   2    12540.34    13390.85    195.44 o 
   4   9   2     2494.60     2388.31     41.05 o 
   5   9   2     8038.38     7664.53    112.03 o 
   6   9   2     7090.03     7064.63    120.36 o 
   7   9   2     1448.32     1401.50     34.93 o 
   8   9   2     4046.73     4280.10     99.99 o 
   9   9   2     2587.92     2487.22     59.80 o 
  10   9   2     7034.78     7115.64    168.98 o 
  11   9   2      168.46       98.63     34.28 o 
  12   9   2     5545.38     5617.56    174.35 o 
  13   9   2      191.35      164.87     33.24 o 
  14   9   2     2906.20     3123.57    148.42 o 
  15   9   2      221.09      308.50     56.94 o 
  16   9   2     3225.35     3223.79    237.62 o 
  17   9   2      132.57      180.26     72.99 o 
   0  10   2    67636.73    68294.78   1421.45 o 
   1  10   2      443.61      434.86     12.73 o 
   2  10   2    18267.23    18404.12    316.61 o 
   3  10   2     1528.12     1507.61     30.81 o 
   4  10   2    33807.64    34107.59    489.17 o 
   5  10   2      581.94      558.33     17.23 o 
   6  10   2    19315.75    19103.02    371.85 o 
   7  10   2      414.94      448.81     23.33 o 
   8  10   2    12105.92    11731.85    225.22 o 
   9  10   2      170.87      196.67     25.03 o 
  10  10   2    10575.72    10975.37    260.03 o 
  11  10   2      122.68      116.88     32.23 o 
  12  10   2     3042.96     2967.29    145.16 o 
  13  10   2       30.49       29.73     43.19 o 
  14  10   2     2956.55     2839.75    138.79 o 
  15  10   2        8.40       48.37     64.38 o 
  16  10   2      561.04      624.58     82.40 o 
  17  10   2       16.50      -64.15     97.90 o 
   1  11   2     6623.99     6883.63    108.14 o 
   2  11   2     1362.21     1434.94     28.28 o 
   3  11   2     4852.44     4920.89     82.92 o 
   4  11   2      651.57      594.20     19.15 o 
   5  11   2     4767.42     4646.97     98.32 o 
   6  11   2     5215.95     4983.26    116.94 o 
   7  11   2     1609.43     1510.95     40.41 o 
   8  11   2     1068.43     1073.20     42.13 o 
   9  11   2     1937.07     1963.27     56.95 o 
  10  11   2     3942.30     3978.33    131.05 o 
  11  11   2     1384.69     1331.28     57.16 o 
  12  11   2     3446.34     3411.54    130.26 o 
  13  11   2      371.19      383.44     51.40 o 
  14  11   2     2135.67     2243.53    125.06 o 
  15  11   2      208.06      179.50     60.07 o 
  16  11   2     2602.40     2723.70    255.34 o 
  17  11   2       36.46       36.67    109.05 o 
   0  12   2    11297.04    10456.04    223.75 o 
   1  12   2     1290.30     1288.39     24.69 o 
   2  12   2    11819.59    11849.51    219.15 o 
   3  12   2     1217.61     1216.66     28.35 o 
   4  12   2    11381.67    11273.89    180.33 o 
   5  12   2     3268.56     3208.47     66.54 o 
   6  12   2     9095.78     8801.33    200.71 o 
   7  12   2     2674.70     2619.02     87.60 o 
   8  12   2     6405.24     6293.67    167.89 o 
   9  12   2     2411.67     2502.63     75.68 o 
  10  12   2     3875.13     4151.50    129.68 o 
  11  12   2     3316.31     3442.54    138.63 o 
  12  12   2     1863.06     1898.17     80.05 o 
  13  12   2     1000.93      993.59     63.77 o 
  14  12   2      689.76      632.83     63.53 o 
  15  12   2     1814.08     1762.75    143.46 o 
  16  12   2      346.45      232.86     98.51 o 
   1  13   2    33003.68    33768.18    495.82 o 
   2  13   2       27.13       15.64     13.41 o 
   3  13   2    19542.91    19353.43    334.43 o 
   4  13   2      522.03      435.41     22.25 o 
   5  13   2    22452.71    22146.53    406.26 o 
   6  13   2      262.28      266.05     20.15 o 
   7  13   2     7575.70     7452.55    189.19 o 
   8  13   2     1617.63     1561.52     52.70 o 
   9  13   2     6022.70     5945.03    180.47 o 
  10  13   2     1351.48     1358.49     56.64 o 
  11  13   2     3291.48     3228.23    115.30 o 
  12  13   2      665.31      734.44     62.05 o 
  13  13   2      781.28      753.17     60.16 o 
  14  13   2      989.76     1116.12     84.20 o 
  15  13   2      715.60      755.04     93.02 o 
  16  13   2      175.99      240.96     68.96 o 
   0  14   2      555.77      632.29     36.66 o 
   1  14   2       98.74       47.82     14.30 o 
   2  14   2     4454.76     4618.18     91.83 o 
   3  14   2     2291.41     2205.76     47.83 o 
   4  14   2     1739.61     1862.24     58.09 o 
   5  14   2     2810.64     2884.82     60.45 o 
   6  14   2      984.35     1015.45     36.85 o 
   7  14   2     3972.82     3777.17    101.20 o 
   8  14   2     2536.66     2551.31     71.28 o 
   9  14   2     5993.95     5971.87    173.11 o 
  10  14   2      519.56      566.64     46.87 o 
  11  14   2     2595.83     2680.05    104.75 o 
  12  14   2      423.42      357.76     70.05 o 
  13  14   2     3703.64     3851.60    207.48 o 
  14  14   2       13.65        7.95     62.81 o 
  15  14   2     1559.88     1626.26    152.43 o 
  16  14   2       24.42      158.61     75.24 o 
   1  15   2    19756.43    20203.11    362.19 o 
   2  15   2       76.10      117.23     19.61 o 
   3  15   2    27151.67    27916.03    559.34 o 
   4  15   2       24.31       42.35     28.57 o 
   5  15   2    11373.67    11208.85    232.04 o 
   6  15   2       44.08       72.58     22.10 o 
   7  15   2    13451.41    13413.62    315.89 o 
   8  15   2       78.34       63.64     37.42 o 
   9  15   2     4477.64     4599.34    154.31 o 
  10  15   2      101.01       82.85     36.98 o 
  11  15   2     2853.84     2909.67    132.18 o 
  12  15   2       46.82       48.28     42.66 o 
  13  15   2     1556.27     1576.86     95.16 o 
  14  15   2       63.74      139.45     62.05 o 
  15  15   2      140.38      189.72     73.59 o 
   0  16   2     2874.64     2633.35     81.69 o 
   1  16   2      385.10      372.89     30.85 o 
   2  16   2     4289.47     4613.29    107.42 o 
   3  16   2     2067.76     1964.08     54.26 o 
   4  16   2     3080.42     3032.90     92.00 o 
   5  16   2     1553.75     1566.79     47.33 o 
   6  16   2     1997.90     1964.35     58.53 o 
   7  16   2     1641.75     1497.29     55.02 o 
   8  16   2     2564.59     2506.65     81.73 o 
   9  16   2     6017.67     5962.16    203.73 o 
  10  16   2      189.83      211.03     55.02 o 
  11  16   2     1387.04     1499.39     80.89 o 
  12  16   2      470.49      481.00     55.82 o 
  13  16   2     2828.99     2801.79    193.29 o 
  14  16   2       11.10       52.80     75.19 o 
  15  16   2     1351.39     1492.45    165.18 o 
   1  17   2     9837.34    10035.76    247.37 o 
   2  17   2      110.86      101.65     21.46 o 
   3  17   2    11859.66    12083.71    291.85 o 
   4  17   2     2692.32     2611.14     77.78 o 
   5  17   2     5183.96     5230.22    154.52 o 
   6  17   2       66.32       85.89     25.06 o 
   7  17   2     5101.55     5557.94    155.27 o 
   8  17   2     3925.35     3927.42    136.66 o 
   9  17   2     2554.90     2424.79    114.86 o 
  10  17   2     1306.78     1415.16     76.64 o 
  11  17   2     1311.66     1389.38     91.89 o 
  12  17   2     1023.12     1055.27     82.52 o 
  13  17   2      528.36      585.36     65.24 o 
  14  17   2     1389.98     1455.27    146.43 o 
   0  18   2     9383.45     9146.40    314.38 o 
   1  18   2      326.92      305.56     27.19 o 
   2  18   2    10264.23    11064.25    282.85 o 
   3  18   2      229.66      247.57     22.99 o 
   4  18   2     8380.99     8056.88    235.43 o 
   5  18   2      520.72      587.99     42.32 o 
   6  18   2     5576.61     5834.69    183.32 o 
   7  18   2      958.39      984.48     55.42 o 
   8  18   2     4166.51     4196.81    161.57 o 
   9  18   2      202.53      290.39     52.61 o 
  10  18   2     1141.50     1187.29     66.71 o 
  11  18   2     1386.42     1412.76    104.50 o 
  12  18   2     1252.26     1206.81     98.24 o 
  13  18   2      121.35       85.55     65.39 o 
  14  18   2       81.20      -16.22     99.99 o 
   1  19   2      822.11      830.32     36.86 o 
   2  19   2      516.66      454.02     33.34 o 
   3  19   2      492.84      379.38     27.34 o 
   4  19   2      453.08      517.97     41.52 o 
   5  19   2     1021.89     1129.54     55.03 o 
   6  19   2     2286.12     2254.36     88.49 o 
   7  19   2       13.55      -29.25     35.45 o 
   8  19   2     1523.65     1467.61     79.67 o 
   9  19   2      359.77      417.33     52.04 o 
  10  19   2     2010.95     2121.37    120.69 o 
  11  19   2      133.58       87.55     59.06 o 
  12  19   2     1858.91     1847.17    166.70 o 
  13  19   2       41.64       37.57     72.28 o 
   0  20   2    15209.32    16277.02    693.66 o 
   1  20   2       40.89      119.17     30.69 o 
   2  20   2     9785.63     9493.55    300.70 o 
   3  20   2       66.06       84.34     36.14 o 
   4  20   2     8834.99     9087.57    320.50 o 
   5  20   2       82.02      111.37     36.74 o 
   6  20   2     6847.63     6762.78    245.06 o 
   7  20   2      283.47      293.75     50.92 o 
   8  20   2     3007.90     3017.89    131.89 o 
   9  20   2      125.80      188.57     53.21 o 
  10  20   2     4149.98     3995.08    264.68 o 
  11  20   2       65.95      -54.15     54.15 o 
  12  20   2      611.24      643.75     90.61 o 
  13  20   2      112.60       97.09     82.01 o 
   1  21   2     2890.26     2919.55    104.36 o 
   2  21   2      227.41      215.69     35.31 o 
   3  21   2     1191.94     1182.98     60.00 o 
   4  21   2      817.36      921.05     56.03 o 
   5  21   2     2114.79     2105.59    100.47 o 
   6  21   2     1291.39     1252.99     71.01 o 
   7  21   2      410.01      504.09     50.88 o 
   8  21   2      957.13     1065.48     76.68 o 
   9  21   2      827.61      799.24     78.23 o 
  10  21   2     1627.46     1582.22    125.80 o 
  11  21   2      275.22      183.18     86.34 o 
  12  21   2     1057.66     1026.88    150.92 o 
   0  22   2     5729.10     6010.64    280.46 o 
   1  22   2      310.09      319.69     45.43 o 
   2  22   2     3928.49     3914.00    144.16 o 
   3  22   2      142.24      147.42     43.19 o 
   4  22   2     4061.94     4433.48    212.26 o 
   5  22   2      629.06      534.41     46.32 o 
   6  22   2     2823.35     2748.66    140.10 o 
   7  22   2     1236.67     1206.98     83.06 o 
   8  22   2     1398.67     1419.38    109.16 o 
   9  22   2      239.10      206.24     61.97 o 
  10  22   2     1168.57     1086.52    106.85 o 
  11  22   2     1125.27     1164.80    169.50 o 
   1  23   2     6508.34     6906.77    315.13 o 
   2  23   2       39.62       56.91     44.73 o 
   3  23   2     3189.16     3156.93    136.57 o 
   4  23   2      281.45      342.72     46.08 o 
   5  23   2     5302.30     5575.39    255.15 o 
   6  23   2       68.14      178.25     50.76 o 
   7  23   2     1772.30     1497.72    107.76 o 
   8  23   2      657.55      649.60     76.45 o 
   9  23   2     2033.32     2008.77    193.79 o 
  10  23   2      179.60      135.10     84.54 o 
   0  24   2      112.20      150.25     68.00 o 
   1  24   2       13.03       16.50     53.94 o 
   2  24   2      445.00      465.08     64.69 o 
   3  24   2      207.26      232.70     52.28 o 
   4  24   2      238.70      244.36     49.14 o 
   5  24   2      467.00      473.84     62.11 o 
   6  24   2       91.81       94.22     66.32 o 
   7  24   2      883.89      944.31     99.01 o 
   8  24   2      366.94      434.11     76.57 o 
   9  24   2      979.15      907.73    162.10 o 
   1  25   2     3671.01     3706.46    281.41 o 
   2  25   2       48.80       87.35     59.99 o 
   3  25   2     4565.81     4590.88    326.77 o 
   4  25   2       36.75       33.33     56.67 o 
   5  25   2     2521.25     2547.51    198.62 o 
   6  25   2      102.88       26.43     69.47 o 
   7  25   2     3365.48     3287.52    294.25 o 
   8  25   2       11.64       46.38     96.10 o 
   0  26   2      536.67      595.86    100.49 o 
   1  26   2      183.76      123.97     52.03 o 
   2  26   2      946.60      810.80     98.36 o 
   3  26   2      228.40      162.54     65.91 o 
   4  26   2      527.22      540.58     79.37 o 
   5  26   2      188.56      176.58     74.94 o 
   6  26   2      746.91      704.36    103.72 o 
   7  26   2      178.98      155.76    102.42 o 
   1  27   2     1081.29     1047.06    126.30 o 
   2  27   2       30.27       14.09     66.91 o 
   3  27   2      819.48      943.18    136.27 o 
   4  27   2      339.74      212.85     73.32 o 
   5  27   2      879.59      885.48    158.82 o 
   0  28   2     1594.44     1570.08    326.30 o 
   1  28   2      108.27      170.19    119.27 o 
   2  28   2     3048.84     2885.05    351.48 o 
   0   0   3    55284.66    55092.44   1253.78 o 
   2   0   3    73649.34    70484.50   1134.35 o 
   4   0   3    26223.28    25526.86    457.83 o 
   6   0   3    32178.33    32328.20    575.73 o 
   8   0   3    20514.39    19901.66    477.38 o 
  10   0   3     2630.73     2503.41     73.29 o 
  12   0   3     4831.37     4816.35    153.62 o 
  14   0   3      252.59      340.36     56.52 o 
  16   0   3      367.01      380.05    100.98 o 
  18   0   3      176.39      402.61    247.65 o 
   1   1   3     1479.71     1635.27     22.13 o 
   2   1   3      426.99      446.18      9.26 o 
   3   1   3     5857.30     5478.00     92.02 o 
   4   1   3     7267.42     7755.15    115.89 o 
   5   1   3      320.07      334.87     10.90 o 
   6   1   3     8298.35     8506.65    105.88 o 
   7   1   3     3036.22     2889.55     38.22 o 
   8   1   3    12359.95    12488.03    216.67 o 
   9   1   3      242.00      223.93     15.37 o 
  10   1   3     9299.71     9219.60    157.19 o 
  11   1   3      647.55      629.43     26.45 o 
  12   1   3     6109.91     6118.87    149.46 o 
  13   1   3      107.29      113.09     36.07 o 
  14   1   3     5939.88     6060.52    220.18 o 
  15   1   3      154.98      104.64     40.06 o 
  16   1   3     1350.66     1414.62    147.47 o 
  17   1   3       85.51        2.67     82.43 o 
  18   1   3     2169.63     2136.11    479.02 o 
   0   2   3    44624.57    45720.27    719.60 o 
   1   2   3    13033.76    13342.40    152.45 o 
   2   2   3    37418.19    37025.05    434.37 o 
   3   2   3     5422.28     5723.06     79.08 o 
   4   2   3    23836.85    24199.18    323.90 o 
   5   2   3     5843.56     5982.31     85.92 o 
   6   2   3    28180.16    28221.44    330.67 o 
   7   2   3     1059.98      999.00     20.63 o 
   8   2   3     8563.31     8512.69    130.96 o 
   9   2   3     8315.00     8195.64    129.25 o 
  10   2   3     9679.23     9462.09    185.85 o 
  11   2   3      401.55      438.88     28.12 o 
  12   2   3     2465.33     2477.13     67.21 o 
  13   2   3     5097.10     5159.12    196.14 o 
  14   2   3     1777.92     1813.99     80.25 o 
  15   2   3      389.60      428.65     51.82 o 
  16   2   3      258.65      221.72     65.93 o 
  17   2   3     1126.87      946.90    131.13 o 
  18   2   3      121.95     -166.80    166.80 o 
   1   3   3    52347.57    52816.26    635.00 o 
   2   3   3     1094.06     1168.49     17.68 o 
   3   3   3    45947.34    45565.15    587.44 o 
   4   3   3      721.00      644.00     18.75 o 
   5   3   3    20952.59    21099.52    277.13 o 
   6   3   3     7131.13     7172.62     99.54 o 
   7   3   3    20165.78    19872.83    263.33 o 
   8   3   3     1007.90     1028.77     25.67 o 
   9   3   3     7476.16     7346.20    124.34 o 
  10   3   3     1265.14     1232.42     36.91 o 
  11   3   3     3304.24     3335.38     73.86 o 
  12   3   3     2541.44     2528.18     77.57 o 
  13   3   3     2246.95     2197.68     90.33 o 
  14   3   3      913.46      955.62     52.89 o 
  15   3   3      438.12      435.12     49.65 o 
  16   3   3     1555.05     1649.97    141.83 o 
  17   3   3      395.62      252.74    100.87 o 
  18   3   3      280.64      525.18    177.65 o 
   0   4   3    37547.65    38466.45    632.88 o 
   1   4   3     4626.30     4415.81     53.17 o 
   2   4   3     8127.98     8013.42    109.14 o 
   3   4   3     5365.35     5880.57     81.21 o 
   4   4   3     5168.92     5087.96     70.11 o 
   5   4   3    10036.56     9769.27    126.16 o 
   6   4   3     4972.38     5036.07     79.50 o 
   7   4   3     9733.32     9731.29    147.30 o 
   8   4   3      764.34      816.13     23.01 o 
   9   4   3     8130.38     8096.11    145.65 o 
  10   4   3     1720.42     1698.19     44.42 o 
  11   4   3     6823.12     6684.21    134.04 o 
  12   4   3       52.99       37.33     25.78 o 
  13   4   3     4336.38     4412.53    139.88 o 
  14   4   3      403.05      315.67     41.58 o 
  15   4   3     3188.25     3336.13    188.68 o 
  16   4   3       77.44       13.27     89.91 o 
  17   4   3     2269.89     2086.61    226.05 o 
  18   4   3       13.25       47.01    151.17 o 
   1   5   3    84132.16    84961.11   1023.00 o 
   2   5   3     1158.58     1246.32     18.33 o 
   3   5   3    41823.70    41054.58    542.38 o 
   4   5   3     1186.74     1208.40     20.60 o 
   5   5   3    54179.87    54109.68    755.38 o 
   6   5   3     2008.73     2086.42     33.68 o 
   7   5   3    13172.50    12986.30    234.35 o 
   8   5   3      295.57      272.87     18.55 o 
   9   5   3    12998.55    12824.02    245.59 o 
  10   5   3      262.77      238.31     21.81 o 
  11   5   3     8170.20     8072.33    200.18 o 
  12   5   3        8.52       30.99     26.94 o 
  13   5   3     1510.86     1625.73     71.61 o 
  14   5   3      111.22      111.95     58.69 o 
  15   5   3     1827.10     1758.48    126.41 o 
  16   5   3       14.48       36.24     71.56 o 
  17   5   3       20.52       67.96     84.29 o 
   0   6   3     3802.26     3586.93     77.25 o 
   1   6   3     2902.53     2744.49     33.18 o 
   2   6   3     2549.84     2480.05     39.08 o 
   3   6   3      272.70      317.10     11.53 o 
   4   6   3      887.39      936.71     20.00 o 
   5   6   3     3695.07     3670.98     51.28 o 
   6   6   3     5779.49     5712.68     81.42 o 
   7   6   3     6062.29     6260.40    104.00 o 
   8   6   3      258.13      228.35     19.83 o 
   9   6   3     3291.26     3141.10     66.53 o 
  10   6   3     4112.11     4040.30     97.44 o 
  11   6   3     5875.44     5910.18    144.73 o 
  12   6   3      147.58      126.59     35.39 o 
  13   6   3     3683.70     3514.73    125.15 o 
  14   6   3      523.40      492.96     60.42 o 
  15   6   3     3224.67     3325.71    188.02 o 
  16   6   3        0.32       36.19     75.63 o 
  17   6   3     1659.60     1707.24    202.98 o 
   1   7   3    26424.60    26908.31    330.45 o 
   2   7   3     6317.55     6769.34     89.39 o 
   3   7   3    21348.02    21375.84    303.95 o 
   4   7   3      979.50      786.33     35.00 o 
   5   7   3    20072.11    19948.27    241.16 o 
   6   7   3     6565.58     6573.94    114.21 o 
   7   7   3    14165.11    14180.21    235.50 o 
   8   7   3      292.15      284.29     22.61 o 
   9   7   3     6578.68     6640.82    138.35 o 
  10   7   3     5233.64     5139.15    105.99 o 
  11   7   3     4589.47     4558.81    113.22 o 
  12   7   3     1892.38     1891.58     71.15 o 
  13   7   3     1439.06     1399.82     70.37 o 
  14   7   3     1142.63     1157.25     63.27 o 
  15   7   3      456.66      433.19     63.97 o 
  16   7   3     2067.92     1989.57    176.64 o 
  17   7   3      251.97      300.97     97.20 o 
   0   8   3    43878.19    46319.26    918.06 o 
   1   8   3      582.08      648.93     13.68 o 
   2   8   3    48173.61    48911.06    737.08 o 
   3   8   3     4357.31     4313.20     64.87 o 
   4   8   3    30907.57    32598.39    456.42 o 
   5   8   3      935.39     1084.50     36.60 o 
   6   8   3    23672.45    23586.34    420.55 o 
   7   8   3     3823.94     3879.66     65.90 o 
   8   8   3     9215.97     9205.13    200.64 o 
   9   8   3     6354.62     6655.12    173.14 o 
  10   8   3     7745.14     7755.81    173.25 o 
  11   8   3     2527.28     2605.07     70.46 o 
  12   8   3     2482.52     2564.96    105.61 o 
  13   8   3     2428.23     2481.07    105.06 o 
  14   8   3     1208.04     1188.40     79.07 o 
  15   8   3      814.40      832.27     80.31 o 
  16   8   3      236.70      230.63     76.41 o 
  17   8   3      594.88      421.00    112.90 o 
   1   9   3     1349.01     1399.12     22.40 o 
   2   9   3      287.51      252.24     12.09 o 
   3   9   3     6239.05     6202.79     93.45 o 
   4   9   3     3855.76     3908.84     60.05 o 
   5   9   3      326.71      336.58     15.39 o 
   6   9   3     2522.36     2538.20     46.97 o 
   7   9   3     2847.62     2787.74     52.04 o 
   8   9   3     7541.90     7568.75    177.33 o 
   9   9   3      569.15      542.07     29.34 o 
  10   9   3     4673.82     4687.38    110.17 o 
  11   9   3       74.75       82.99     27.47 o 
  12   9   3     3894.54     4029.47    145.88 o 
  13   9   3      437.28      430.78     44.90 o 
  14   9   3     3901.51     3895.85    232.14 o 
  15   9   3      365.64      264.47     66.58 o 
  16   9   3     1522.40     1672.82    157.33 o 
  17   9   3       82.66      147.73     90.43 o 
   0  10   3    19884.05    19426.69    431.79 o 
   1  10   3       46.19       23.76      8.96 o 
   2  10   3    16169.45    15595.64    214.38 o 
   3  10   3      384.07      392.48     13.55 o 
   4  10   3    20544.40    20135.84    328.45 o 
   5  10   3      216.17      154.61     16.43 o 
   6  10   3    11944.54    11764.42    208.98 o 
   7  10   3      273.89      312.28     25.61 o 
   8  10   3    10341.61    10135.45    215.80 o 
   9  10   3      390.49      368.01     28.01 o 
  10  10   3     3213.60     3231.76     85.42 o 
  11  10   3       49.48       75.10     33.65 o 
  12  10   3     3657.26     3617.20    146.43 o 
  13  10   3      110.95      173.46     38.32 o 
  14  10   3      273.04      311.33     56.62 o 
  15  10   3       19.82       15.52     58.80 o 
  16  10   3      469.51      411.87     89.95 o 
   1  11   3     2236.65     2193.39     40.61 o 
   2  11   3      623.10      601.00     16.71 o 
   3  11   3     4443.76     4427.16     72.84 o 
   4  11   3     1978.86     1876.81     40.41 o 
   5  11   3      705.90      645.39     21.94 o 
   6  11   3     1311.09     1118.20    139.78 o 
   7  11   3     2600.05     2549.50     65.29 o 
   8  11   3     5788.77     5712.84    151.96 o 
   9  11   3      960.73      950.19     37.27 o 
  10  11   3     3043.06     3251.34     95.34 o 
  11  11   3       71.20       68.16     41.37 o 
  12  11   3     2895.14     2953.34    114.64 o 
  13  11   3      226.26      119.34     45.47 o 
  14  11   3     2546.42     2704.93    171.67 o 
  15  11   3       22.37      -65.27     65.27 o 
  16  11   3     1043.06     1052.76    130.64 o 
   0  12   3    21825.32    22054.28    494.56 o 
   1  12   3      109.07       64.40     11.49 o 
   2  12   3    16052.39    16310.94    302.08 o 
   3  12   3      355.55      251.64     17.23 o 
   4  12   3    15051.13    14541.24    315.28 o 
   5  12   3     2042.42     2331.95     62.61 o 
   6  12   3     6843.87     6790.27    165.65 o 
   7  12   3     1590.46     1581.89     49.18 o 
   8  12   3     6106.33     6076.37    151.08 o 
   9  12   3     4291.98     4334.46    126.10 o 
  10  12   3     2284.16     2244.22     80.30 o 
  11  12   3      751.51      651.14     55.61 o 
  12  12   3     1773.22     1864.02     89.67 o 
  13  12   3     2929.51     2990.38    176.18 o 
  14  12   3      479.42      548.18     77.49 o 
  15  12   3      694.54      779.17     94.07 o 
  16  12   3      328.38      170.16    100.73 o 
   1  13   3    11665.84    12177.72    211.07 o 
   2  13   3     1820.01     1874.29     40.82 o 
   3  13   3    17417.68    18048.07    407.91 o 
   4  13   3      231.66      183.05     19.70 o 
   5  13   3     7298.04     7371.45    169.75 o 
   6  13   3     3424.49     3438.77     88.84 o 
   7  13   3    10516.50    10569.77    276.04 o 
   8  13   3      954.10      994.84     46.54 o 
   9  13   3     4168.16     4135.25    131.22 o 
  10  13   3      743.82      760.98     47.53 o 
  11  13   3     2575.28     2527.83     90.24 o 
  12  13   3     1017.58     1023.70     60.71 o 
  13  13   3     1119.55     1015.12     80.63 o 
  14  13   3      375.91      344.58     75.57 o 
  15  13   3      348.61      231.41     78.68 o 
  16  13   3      841.33      680.61    139.47 o 
   0  14   3     6166.74     6080.81    190.06 o 
   1  14   3      151.34      197.71     17.19 o 
   2  14   3     1407.55     1441.26     32.28 o 
   3  14   3      334.69      276.19     23.74 o 
   4  14   3     2848.05     2795.92     91.50 o 
   5  14   3      795.18      868.14     31.74 o 
   6  14   3     1506.36     1491.14     52.29 o 
   7  14   3     2565.05     2707.45     76.34 o 
   8  14   3      146.02       95.73     32.40 o 
   9  14   3     1447.98     1507.39     61.58 o 
  10  14   3     1731.81     1684.60     76.12 o 
  11  14   3     3850.96     3911.06    160.11 o 
  12  14   3       64.62      167.78     67.23 o 
  13  14   3     2147.67     2188.11    135.16 o 
  14  14   3      246.20      346.26     77.81 o 
  15  14   3     2112.39     2425.67    261.97 o 
   1  15   3    18632.56    19122.78    392.79 o 
   2  15   3       20.70       35.25     13.91 o 
   3  15   3     7833.02     7520.49    206.92 o 
   4  15   3      569.62      581.82     29.47 o 
   5  15   3    15565.49    15813.41    386.62 o 
   6  15   3      108.84      154.44     29.15 o 
   7  15   3     5628.27     5554.81    177.46 o 
   8  15   3      178.70      157.37     35.96 o 
   9  15   3     6943.16     7088.69    262.26 o 
  10  15   3      208.56      171.78     40.04 o 
  11  15   3     2843.34     2808.21    137.28 o 
  12  15   3        8.03      -20.89     52.08 o 
  13  15   3      886.12      778.55     81.47 o 
  14  15   3      129.09      156.43     71.98 o 
  15  15   3      962.68      714.19    129.43 o 
   0  16   3     5529.85     5424.77    243.77 o 
   1  16   3     1329.92     1414.07     39.13 o 
   2  16   3     3426.49     3730.40     89.91 o 
   3  16   3     1269.09     1349.61     46.48 o 
   4  16   3     3220.52     3059.10     83.44 o 
   5  16   3      824.85      737.96     38.30 o 
   6  16   3     1360.28     1428.52     45.77 o 
   7  16   3     3640.13     3565.20    111.09 o 
   8  16   3      485.35      469.23     45.25 o 
   9  16   3      430.86      412.51     46.41 o 
  10  16   3      826.18      778.54     56.55 o 
  11  16   3     3509.64     3614.56    200.95 o 
  12  16   3       68.65       87.61     57.23 o 
  13  16   3      981.39     1006.28    103.55 o 
  14  16   3      275.54      226.16     66.67 o 
   1  17   3    11023.37    10907.74    310.71 o 
   2  17   3      864.86      966.87     38.88 o 
   3  17   3     8501.28     8531.68    227.59 o 
   4  17   3      614.49      672.85     34.68 o 
   5  17   3     7483.29     7585.82    214.75 o 
   6  17   3     2259.57     2418.61     76.32 o 
   7  17   3     5174.14     4985.13    205.81 o 
   8  17   3      320.78      249.54     43.81 o 
   9  17   3     2253.62     2306.82    103.18 o 
  10  17   3      996.16      951.09     61.64 o 
  11  17   3     1623.09     1611.11    102.32 o 
  12  17   3     1413.17     1326.46    125.12 o 
  13  17   3      591.46      751.47     93.79 o 
  14  17   3      366.87      363.34     92.22 o 
   0  18   3    14058.64    14772.86    606.86 o 
   1  18   3      125.50      196.99     37.16 o 
   2  18   3     8790.91     8967.07    280.45 o 
   3  18   3      167.56      183.14     27.95 o 
   4  18   3     8519.99     8434.50    268.15 o 
   5  18   3      511.13      439.57     34.18 o 
   6  18   3     7411.69     7423.94    259.02 o 
   7  18   3      289.03      240.37     43.97 o 
   8  18   3     4080.46     3931.17    205.48 o 
   9  18   3     1217.88     1176.19     68.48 o 
  10  18   3     3704.93     3630.92    184.81 o 
  11  18   3      115.48       72.63     56.64 o 
  12  18   3     1059.49     1022.82    106.90 o 
  13  18   3      920.65      854.43    123.77 o 
   1  19   3      143.99      112.67     33.39 o 
   2  19   3       72.52       88.77     34.63 o 
   3  19   3       21.92       48.68     43.39 o 
   4  19   3      678.23      635.99     41.53 o 
   5  19   3      148.11      100.72     32.15 o 
   6  19   3      668.93      685.07     52.68 o 
   7  19   3      498.90      622.36     47.89 o 
   8  19   3     1842.24     1846.44     86.52 o 
   9  19   3       13.10        9.80     40.81 o 
  10  19   3     1506.81     1559.62     97.31 o 
  11  19   3       99.54      115.26     66.38 o 
  12  19   3     1534.68     1613.29    146.71 o 
  13  19   3       20.14       -6.91     92.51 o 
   0  20   3     5497.82     5460.28    280.60 o 
   1  20   3       42.50      120.90     39.49 o 
   2  20   3     9424.76     9466.99    366.67 o 
   3  20   3       20.60       60.06     33.08 o 
   4  20   3     6509.24     6561.19    228.89 o 
   5  20   3      156.68      194.35     32.81 o 
   6  20   3     4522.88     4354.80    194.60 o 
   7  20   3       71.46       73.67     41.51 o 
   8  20   3     3979.43     4046.70    209.98 o 
   9  20   3       68.49       51.24     55.24 o 
  10  20   3      898.09      774.31     75.27 o 
  11  20   3      137.83      221.92     62.55 o 
  12  20   3     1197.64     1246.75    151.20 o 
   1  21   3     1209.08     1304.30     62.85 o 
   2  21   3       28.39      -15.52     37.63 o 
   3  21   3     2011.42     1969.13     91.23 o 
   4  21   3     1335.32     1233.20     66.83 o 
   5  21   3      761.07      772.89     49.55 o 
   6  21   3      427.64      379.60     47.99 o 
   7  21   3     1137.80     1120.42     74.26 o 
   8  21   3     2319.48     2432.28    136.21 o 
   9  21   3      292.95      306.39     63.83 o 
  10  21   3     1088.45     1006.08    104.74 o 
  11  21   3      177.28      115.73     69.33 o 
   0  22   3     2972.54     3103.58    222.93 o 
   1  22   3      106.73       22.05     43.39 o 
   2  22   3     3256.74     3312.74    154.77 o 
   3  22   3      408.96      492.49     56.06 o 
   4  22   3     2255.99     2330.84    113.57 o 
   5  22   3      105.85      147.92     46.73 o 
   6  22   3     2018.86     2047.95    115.58 o 
   7  22   3      469.08      538.30     64.19 o 
   8  22   3     1367.31     1455.04    119.23 o 
   9  22   3     1366.38     1227.51    130.20 o 
  10  22   3      745.20      679.68     95.47 o 
  11  22   3      435.22      422.60    132.01 o 
   1  23   3     3421.46     3535.54    196.29 o 
   2  23   3      199.39      190.80     48.60 o 
   3  23   3     4720.41     4792.95    288.57 o 
   4  23   3       19.33       51.46     47.07 o 
   5  23   3     2445.03     2330.41    130.13 o 
   6  23   3      281.77      226.30     60.48 o 
   7  23   3     2431.08     2448.37    176.25 o 
   8  23   3       26.92      -68.05     68.05 o 
   9  23   3     1175.46      997.41    158.95 o 
  10  23   3      193.24      226.76    121.27 o 
   0  24   3      465.88      537.30    125.81 o 
   1  24   3       45.17       16.25     57.89 o 
   2  24   3       57.47       42.98     49.82 o 
   3  24   3      299.85      284.26     58.72 o 
   4  24   3      143.99      146.00     59.35 o 
   5  24   3      804.39      733.38     76.46 o 
   6  24   3      203.56      148.13     69.25 o 
   7  24   3      779.83      913.14    116.52 o 
   8  24   3        2.73      -70.78     71.17 o 
   9  24   3      932.77     1082.18    193.48 o 
   1  25   3     5035.71     5015.61    379.56 o 
   2  25   3       18.01       -2.20     56.96 o 
   3  25   3     3198.27     3391.95    243.57 o 
   4  25   3      101.28       59.64     55.84 o 
   5  25   3     3453.21     3313.18    279.99 o 
   6  25   3       27.53      -10.12     69.16 o 
   7  25   3     1116.09     1310.81    151.89 o 
   0  26   3      637.72      547.55    121.59 o 
   1  26   3      249.97      237.84     61.77 o 
   2  26   3      439.77      305.87     72.93 o 
   3  26   3       68.54      136.12     68.18 o 
   4  26   3      413.18      416.01     94.20 o 
   5  26   3      259.39      271.92     94.98 o 
   6  26   3      245.40      205.89    121.77 o 
   1  27   3     1502.05     1372.00    153.18 o 
   2  27   3      157.87      123.12     83.59 o 
   3  27   3     1099.15      965.65    203.28 o 
   4  27   3       26.91       13.35    161.79 o 
   0   0   4    32976.90    32606.00    767.47 o 
   2   0   4    28359.01    28197.27    486.52 o 
   4   0   4    16901.24    16879.17    471.12 o 
   6   0   4    20671.68    20708.65    388.68 o 
   8   0   4     1808.03     1962.17     54.85 o 
  10   0   4    12527.17    12707.00    304.76 o 
  12   0   4      424.50      517.64     48.15 o 
  14   0   4     2510.89     2479.83    199.88 o 
  16   0   4      338.09      307.10    106.82 o 
   1   1   4     8042.92     8250.94    126.75 o 
   2   1   4     2985.99     3158.19     41.89 o 
   3   1   4      333.40      307.73     10.60 o 
   4   1   4     1208.92     1154.20     21.39 o 
   5   1   4     4777.56     4785.11     85.73 o 
   6   1   4     9172.48     9105.16    156.24 o 
   7   1   4      500.86      551.19     16.92 o 
   8   1   4     2848.26     2930.78     50.33 o 
   9   1   4      329.52      322.33     16.77 o 
  10   1   4     6059.87     6178.51    124.31 o 
  11   1   4      683.13      702.36     27.43 o 
  12   1   4     4061.41     4246.04    128.01 o 
  13   1   4       24.14       10.25     33.21 o 
  14   1   4     2773.85     2900.82    149.52 o 
  15   1   4      279.81      336.28     60.48 o 
  16   1   4     2681.95     2988.71    235.82 o 
  17   1   4       75.99       83.87     87.55 o 
   0   2   4    17584.39    16872.46    271.17 o 
   1   2   4     6580.32     7070.50     84.28 o 
   2   2   4    24797.12    24489.43    309.54 o 
   3   2   4     3415.94     3845.27     50.85 o 
   4   2   4    14659.53    14451.71    185.88 o 
   5   2   4     5745.54     5611.31     77.11 o 
   6   2   4    13391.73    12911.02    181.01 o 
   7   2   4     1506.53     1525.25     29.62 o 
   8   2   4     7144.95     7223.68    110.06 o 
   9   2   4     1729.87     1675.44     36.24 o 
  10   2   4     4279.18     4556.05     90.44 o 
  11   2   4     4159.21     4324.42     99.01 o 
  12   2   4     1885.07     1916.54     65.18 o 
  13   2   4     1174.48     1121.37     54.05 o 
  14   2   4      901.51      918.34     69.96 o 
  15   2   4     1638.88     1735.24    122.35 o 
  16   2   4      253.56      263.49     90.79 o 
  17   2   4     1219.44     1243.73    185.95 o 
   1   3   4    20874.72    20429.44    239.64 o 
   2   3   4      398.70      436.65     10.35 o 
   3   3   4    18282.97    18123.19    237.58 o 
   4   3   4     2750.74     2711.02     40.67 o 
   5   3   4    15617.42    15458.79    206.96 o 
   6   3   4      417.63      420.78     14.30 o 
   7   3   4    11843.55    11902.62    187.61 o 
   8   3   4     2732.83     2738.40     46.98 o 
   9   3   4     5960.32     6097.00    102.51 o 
  10   3   4     1907.75     1797.10     44.81 o 
  11   3   4     4014.84     4001.86    101.33 o 
  12   3   4      639.42      699.31     44.44 o 
  13   3   4     1161.53     1203.80     60.77 o 
  14   3   4     1728.36     1712.66     94.72 o 
  15   3   4      514.22      482.34     64.98 o 
  16   3   4      152.15      234.53     73.69 o 
  17   3   4       25.52       42.28     91.92 o 
   0   4   4     5901.63     6054.45     96.66 o 
   1   4   4       70.21       59.13      5.35 o 
   2   4   4     4238.50     4188.11     52.39 o 
   3   4   4      181.13      158.92      9.71 o 
   4   4   4    10730.69    11281.51    142.56 o 
   5   4   4     5099.57     4857.76     74.45 o 
   6   4   4     3072.28     2924.05     44.54 o 
   7   4   4     1525.97     1556.16     33.07 o 
   8   4   4     5408.37     5392.56     83.38 o 
   9   4   4     9856.09     9688.75    177.93 o 
  10   4   4     1065.18     1039.72     31.59 o 
  11   4   4     2625.35     2564.49     73.97 o 
  12   4   4     1214.33     1094.79     55.95 o 
  13   4   4     6474.58     6759.87    234.41 o 
  14   4   4      104.94       29.70     49.78 o 
  15   4   4     1731.97     1756.76    116.58 o 
  16   4   4      239.90      148.75     80.83 o 
  17   4   4     2234.39     2380.52    276.72 o 
   1   5   4    50283.13    49706.87    566.39 o 
   2   5   4       13.73       14.36      6.24 o 
   3   5   4    42567.89    43624.76    568.70 o 
   4   5   4     1072.82     1038.80     20.74 o 
   5   5   4    35866.27    36456.87    495.80 o 
   6   5   4      350.02      391.82     14.53 o 
   7   5   4    30139.76    29607.23    455.28 o 
   8   5   4      252.65      252.33     15.52 o 
   9   5   4    11338.66    11484.13    211.20 o 
  10   5   4      189.73      205.88     28.22 o 
  11   5   4     7716.80     7747.99    187.67 o 
  12   5   4       40.62       26.38     37.44 o 
  13   5   4     2737.81     2716.20    113.86 o 
  14   5   4       33.08        9.95     50.73 o 
  15   5   4      742.04      704.84     73.96 o 
  16   5   4       11.48       68.05     78.59 o 
  17   5   4      595.37      519.96    132.80 o 
   0   6   4     1758.24     1768.18     36.42 o 
   1   6   4     4053.40     4138.11     48.49 o 
   2   6   4    19987.80    20538.03    231.71 o 
   3   6   4     5450.10     5650.92     74.58 o 
   4   6   4     2961.13     2872.28     40.18 o 
   5   6   4     1781.89     1661.31     27.49 o 
   6   6   4     5638.31     5501.57     82.55 o 
   7   6   4     3058.65     2926.65     49.55 o 
   8   6   4     2007.87     2069.71     45.98 o 
   9   6   4     7321.74     7186.95    154.91 o 
  10   6   4      870.83      912.72     34.94 o 
  11   6   4     2870.00     2775.26     75.52 o 
  12   6   4      516.04      472.61     38.19 o 
  13   6   4     3373.49     3425.54    145.57 o 
  14   6   4      136.08       87.19     50.88 o 
  15   6   4     1990.48     1965.93    154.46 o 
  16   6   4      195.50      117.65     78.16 o 
  17   6   4      973.28      791.79    201.47 o 
   1   7   4    16073.49    15731.22    185.86 o 
   2   7   4     1891.52     1789.36     26.71 o 
   3   7   4    18567.05    18247.03    228.50 o 
   4   7   4     3396.77     3205.88     57.47 o 
   5   7   4     9687.38     9567.18    135.55 o 
   6   7   4      825.61      794.65     22.48 o 
   7   7   4     5888.82     5711.72    113.72 o 
   8   7   4     6088.64     6132.34    131.67 o 
   9   7   4     5165.90     5223.55    117.10 o 
  10   7   4     1153.18     1045.01     42.61 o 
  11   7   4     1901.49     1872.42     61.77 o 
  12   7   4     1764.39     1795.52     79.80 o 
  13   7   4      869.45      974.50     65.74 o 
  14   7   4     1735.04     1850.15    124.27 o 
  15   7   4      473.53      368.33     83.66 o 
  16   7   4      265.58      404.44     85.21 o 
  17   7   4       61.12       57.30    158.33 o 
   0   8   4    22319.71    22056.35    468.66 o 
   1   8   4      955.58      931.94     17.33 o 
   2   8   4    38459.19    38354.50    492.34 o 
   3   8   4      460.94      495.60     12.56 o 
   4   8   4    19450.30    19722.31    285.61 o 
   5   8   4     1115.05     1245.34     28.13 o 
   6   8   4    15763.27    15210.30    246.41 o 
   7   8   4     2730.20     2694.24     63.15 o 
   8   8   4    11027.42    11376.27    236.56 o 
   9   8   4      181.39      213.14     27.35 o 
  10   8   4     3675.70     3667.40    101.42 o 
  11   8   4     2461.00     2527.83     87.05 o 
  12   8   4     2319.10     2273.65     93.07 o 
  13   8   4      445.35      426.15     55.25 o 
  14   8   4      622.05      600.24     68.90 o 
  15   8   4     1704.88     1716.99    151.12 o 
  16   8   4      183.51      148.88     72.37 o 
   1   9   4      525.34      575.93     16.11 o 
   2   9   4     1180.61     1197.76     21.07 o 
   3   9   4      837.68      893.55     19.04 o 
   4   9   4     1760.72     1703.19     31.43 o 
   5   9   4      684.01      736.35     21.14 o 
   6   9   4     4463.00     4350.72     83.96 o 
   7   9   4       86.25       61.35     17.90 o 
   8   9   4     3854.01     3817.80     88.15 o 
   9   9   4      400.45      407.81     28.63 o 
  10   9   4     4441.86     4495.74    131.38 o 
  11   9   4      306.88      337.37     45.54 o 
  12   9   4     3685.87     3989.80    147.33 o 
  13   9   4      122.86       76.19     44.10 o 
  14   9   4     2896.85     2840.44    179.25 o 
  15   9   4      106.56      238.93    112.56 o 
  16   9   4     1887.68     2155.52    252.32 o 
   0  10   4    29662.76    30749.29    685.27 o 
   1  10   4      189.51      195.26      9.40 o 
   2  10   4    15971.66    15895.74    235.42 o 
   3  10   4       85.18       60.16     11.24 o 
   4  10   4    19449.71    19333.73    369.90 o 
   5  10   4      206.60      171.93     18.38 o 
   6  10   4     9592.21     9700.46    187.17 o 
   7  10   4      222.38      199.33     19.47 o 
   8  10   4     5410.46     5451.21    126.58 o 
   9  10   4      245.81      309.62     30.71 o 
  10  10   4     6487.08     6285.62    182.52 o 
  11  10   4      100.76       85.84     38.98 o 
  12  10   4      933.93     1111.74     73.62 o 
  13  10   4       59.62      -44.07     46.44 o 
  14  10   4     1270.55     1206.12    113.08 o 
  15  10   4       12.08      -46.66     82.44 o 
  16  10   4      298.15      182.61     81.67 o 
   1  11   4     4484.74     4430.06     78.22 o 
   2  11   4     1148.55     1110.19     23.89 o 
   3  11   4     1769.92     1744.24     44.25 o 
   4  11   4      995.18     1084.43     27.15 o 
   5  11   4     3131.87     3143.03     69.47 o 
   6  11   4     4430.88     4559.65    106.85 o 
   7  11   4     1019.15     1051.45     32.63 o 
   8  11   4     3136.36     3107.22     76.84 o 
   9  11   4      830.21      892.18     42.48 o 
  10  11   4     3080.30     3376.18    123.84 o 
  11  11   4      667.45      678.90     50.19 o 
  12  11   4     3357.34     3378.59    165.41 o 
  13  11   4      199.76      411.23     61.36 o 
  14  11   4     1781.18     1959.77    161.80 o 
  15  11   4      159.61      159.74     73.46 o 
  16  11   4     1876.21     1732.38    225.27 o 
   0  12   4    13135.98    13465.96    317.75 o 
   1  12   4     3124.21     3196.27     67.17 o 
   2  12   4     9653.96     9746.78    216.41 o 
   3  12   4      265.17      231.25     18.18 o 
   4  12   4    10530.30    10562.14    252.24 o 
   5  12   4     1103.69     1064.72     37.35 o 
   6  12   4     5611.76     5846.50    139.99 o 
   7  12   4     4007.30     3967.46     90.81 o 
   8  12   4     5291.15     5200.57    157.22 o 
   9  12   4       76.91       89.57     35.99 o 
  10  12   4     1301.33     1294.61     63.17 o 
  11  12   4     4723.79     5089.06    210.99 o 
  12  12   4     1039.60     1007.98     72.43 o 
  13  12   4      311.43      374.60     72.41 o 
  14  12   4      249.92      197.50     80.77 o 
  15  12   4     1412.62     1522.75    148.85 o 
   1  13   4    12515.47    12569.81    250.96 o 
   2  13   4      253.17      230.63     22.43 o 
   3  13   4     8419.02     8526.28    226.95 o 
   4  13   4     1798.02     1832.95     54.93 o 
   5  13   4     7174.05     7525.93    188.49 o 
   6  13   4       13.93       28.42     22.16 o 
   7  13   4     3630.56     3857.40     95.44 o 
   8  13   4     2075.86     2144.32     74.06 o 
   9  13   4     1915.27     1920.12     87.72 o 
  10  13   4      848.02      866.52     52.80 o 
  11  13   4     1206.23     1232.58     71.87 o 
  12  13   4      948.38     1019.43     77.96 o 
  13  13   4      318.46      423.96     76.81 o 
  14  13   4      564.99      444.64     93.62 o 
  15  13   4      211.73      197.19     82.72 o 
   0  14   4     3100.96     3061.25    105.29 o 
   1  14   4       40.63      -11.44     16.78 o 
   2  14   4     2571.74     2508.19     74.67 o 
   3  14   4     1632.41     1591.20     47.53 o 
   4  14   4     2707.93     2699.98     70.92 o 
   5  14   4     2391.53     2274.17     55.49 o 
   6  14   4     1660.42     1476.38     48.83 o 
   7  14   4     3168.87     3106.03     86.50 o 
   8  14   4     2642.85     2555.59     85.59 o 
   9  14   4     3589.67     3613.05    136.65 o 
  10  14   4       41.46       29.38     42.01 o 
  11  14   4     2682.62     2830.04    134.90 o 
  12  14   4     1008.01      917.27     76.13 o 
  13  14   4     1723.03     1731.73    137.80 o 
  14  14   4        3.90      -38.27     84.35 o 
  15  14   4     1558.44     1253.06    221.19 o 
   1  15   4    17852.77    18045.75    392.75 o 
   2  15   4      378.37      398.46     28.42 o 
   3  15   4    19889.24    19588.58    550.63 o 
   4  15   4      227.72      279.82     25.82 o 
   5  15   4    11066.50    11047.13    301.01 o 
   6  15   4      253.56      267.84     27.98 o 
   7  15   4     9949.00    10094.96    323.11 o 
   8  15   4       67.64       59.49     31.98 o 
   9  15   4     4187.82     4124.65    150.97 o 
  10  15   4       39.10       62.71     48.31 o 
  11  15   4     1989.80     1961.04    113.51 o 
  12  15   4      184.59      141.88     52.39 o 
  13  15   4     1447.70     1538.71    157.86 o 
  14  15   4        6.69      -83.54     83.55 o 
   0  16   4     2506.39     2635.11     86.49 o 
   1  16   4      236.34      207.32     22.18 o 
   2  16   4     2962.34     2891.97     87.04 o 
   3  16   4     1076.70     1021.50     42.48 o 
   4  16   4     2972.83     2876.69     84.65 o 
   5  16   4     1202.93     1167.71     55.21 o 
   6  16   4     1918.52     2029.42     68.82 o 
   7  16   4     1110.87     1203.28     61.49 o 
   8  16   4     2161.95     2224.75     84.79 o 
   9  16   4     2848.94     2872.72    139.02 o 
  10  16   4      346.40      365.40     57.32 o 
  11  16   4     1017.74     1164.99     87.05 o 
  12  16   4      673.15      585.50     82.91 o 
  13  16   4     1788.14     1836.36    186.95 o 
  14  16   4       40.27        0.58     88.51 o 
   1  17   4     8286.12     8453.88    263.41 o 
   2  17   4       85.52       74.46     23.62 o 
   3  17   4     6042.20     6269.06    201.50 o 
   4  17   4      404.79      453.93     32.19 o 
   5  17   4     5820.80     5629.08    190.02 o 
   6  17   4      273.39      260.14     34.50 o 
   7  17   4     2814.69     2806.01     93.57 o 
   8  17   4     1773.87     1773.01     81.95 o 
   9  17   4     2533.70     2637.08    124.50 o 
  10  17   4      857.91      863.89     72.56 o 
  11  17   4      757.75      737.77     79.98 o 
  12  17   4      853.69      949.73    107.16 o 
  13  17   4      724.54      725.80    112.83 o 
   0  18   4     8603.28     8826.89    382.91 o 
   1  18   4      570.00      531.49     40.72 o 
   2  18   4    12192.72    12049.71    350.27 o 
   3  18   4       32.20       89.46     30.73 o 
   4  18   4     8979.00     9437.45    362.16 o 
   5  18   4      308.39      268.21     40.16 o 
   6  18   4     5423.94     5309.05    183.03 o 
   7  18   4      626.17      702.05     46.21 o 
   8  18   4     5423.21     5521.19    276.24 o 
   9  18   4      119.67      102.44     52.68 o 
  10  18   4     1409.56     1464.15    114.84 o 
  11  18   4      675.13      683.50     74.79 o 
  12  18   4     1453.73     1469.26    141.21 o 
  13  18   4      182.19      -39.27    109.27 o 
   1  19   4      338.88      321.23     45.26 o 
   2  19   4      289.56      243.82     36.11 o 
   3  19   4       22.76       41.65     29.08 o 
   4  19   4      802.37      681.55     39.93 o 
   5  19   4      335.08      378.10     36.11 o 
   6  19   4     1583.34     1615.01     71.86 o 
   7  19   4      170.99      113.97     46.92 o 
   8  19   4     1237.11     1281.97     87.73 o 
   9  19   4      207.22      191.63     52.59 o 
  10  19   4     1777.67     1703.68    120.90 o 
  11  19   4       23.84       32.37     65.77 o 
  12  19   4     1304.77     1326.21    168.86 o 
   0  20   4    11976.74    12155.18    700.88 o 
   1  20   4      227.26      211.16     38.35 o 
   2  20   4     5241.59     5336.56    190.13 o 
   3  20   4      229.95      183.60     57.68 o 
   4  20   4     6768.64     6959.04    305.06 o 
   5  20   4        8.17       76.55     43.38 o 
   6  20   4     3654.32     3574.20    143.13 o 
   7  20   4      112.14      165.40     49.65 o 
   8  20   4     2124.85     2352.19    143.72 o 
   9  20   4       35.72        7.62     55.25 o 
  10  20   4     1752.16     1757.12    157.07 o 
  11  20   4        4.83      -55.78     73.70 o 
   1  21   4     1732.40     1616.05     87.87 o 
   2  21   4      755.16      802.63     56.07 o 
   3  21   4     1036.64     1027.66     66.93 o 
   4  21   4       27.80      -10.22     44.11 o 
   5  21   4     1116.40     1044.10     75.94 o 
   6  21   4     2167.52     2114.20    130.45 o 
   7  21   4      402.52      371.45     63.28 o 
   8  21   4      522.16      475.18     71.47 o 
   9  21   4      370.94      491.24     87.38 o 
  10  21   4     1152.27     1196.78    140.61 o 
  11  21   4      259.01      145.81    102.46 o 
   0  22   4     1957.55     1869.61    153.17 o 
   1  22   4      553.11      581.53     53.99 o 
   2  22   4     1842.04     1857.96    116.39 o 
   3  22   4       36.70       85.78     47.37 o 
   4  22   4     1666.17     1875.01    115.18 o 
   5  22   4      757.77      541.48     67.41 o 
   6  22   4     1040.43     1123.31    101.75 o 
   7  22   4      423.47      364.24     74.23 o 
   8  22   4      717.98      756.53    103.57 o 
   9  22   4      239.98      252.52     83.17 o 
  10  22   4      330.86      356.04    187.16 o 
   1  23   4     2564.36     2442.45    141.45 o 
   2  23   4       20.26       66.30     47.16 o 
   3  23   4     1594.27     1602.28    109.48 o 
   4  23   4      324.52      313.72     61.80 o 
   5  23   4     1820.61     1715.30    129.50 o 
   6  23   4       25.71       22.97     72.01 o 
   7  23   4      848.82      777.21     95.17 o 
   8  23   4      357.82      291.49     82.36 o 
   9  23   4      773.80      564.04    151.89 o 
   0  24   4       43.41      130.24     66.96 o 
   1  24   4       17.76      -52.53     52.53 o 
   2  24   4     1017.01      924.02     90.23 o 
   3  24   4      169.11      168.84     62.91 o 
   4  24   4      115.24      229.37     62.47 o 
   5  24   4      344.92      323.80     77.63 o 
   6  24   4      272.34      392.79     86.62 o 
   7  24   4      682.71      694.52    104.29 o 
   8  24   4      364.35      266.89     87.17 o 
   1  25   4     3187.41     3062.98    295.98 o 
   2  25   4       12.66      139.01     91.31 o 
   3  25   4     4380.47     4450.41    412.63 o 
   4  25   4       12.98       32.21     58.71 o 
   5  25   4     2030.95     1995.09    217.59 o 
   6  25   4       62.39      141.23     82.54 o 
   0  26   4      454.07      454.97    133.76 o 
   1  26   4       66.17      -13.41     84.13 o 
   2  26   4      499.62      436.10    107.25 o 
   3  26   4      130.24       11.52     77.55 o 
   4  26   4      400.70      413.00     97.09 o 
   0   0   5     7961.54     7442.87    171.38 o 
   2   0   5    15731.29    15416.88    265.17 o 
   4   0   5    10456.92    10589.58    230.62 o 
   6   0   5    12884.45    12445.52    305.44 o 
   8   0   5     7650.90     7730.05    214.79 o 
  10   0   5     2268.16     2253.74     78.97 o 
  12   0   5     3340.29     3070.21    247.40 o 
  14   0   5      351.98      425.90     88.79 o 
  16   0   5      227.62      179.15     87.34 o 
   1   1   5     2791.11     2829.43     37.57 o 
   2   1   5      275.32      313.02     10.19 o 
   3   1   5     4129.90     4216.71     59.38 o 
   4   1   5     2492.06     2555.70     45.06 o 
   5   1   5      900.24      891.27     19.35 o 
   6   1   5      602.10      614.63     17.51 o 
   7   1   5      954.38      933.62     26.22 o 
   8   1   5     3311.51     3218.49     60.68 o 
   9   1   5      932.88      863.90     26.82 o 
  10   1   5     4184.45     4254.50     95.02 o 
  11   1   5       48.67       43.68     27.27 o 
  12   1   5     1883.99     2139.72     95.41 o 
  13   1   5       87.87       90.71     42.42 o 
  14   1   5     3044.56     3103.14    188.21 o 
  15   1   5       94.65      100.78     69.35 o 
  16   1   5     1046.17     1120.81    113.11 o 
   0   2   5    13785.04    14024.26    223.10 o 
   1   2   5      791.70      878.55     15.45 o 
   2   2   5    17180.13    16914.28    194.72 o 
   3   2   5     3516.19     3687.01     48.08 o 
   4   2   5    12259.10    12053.61    167.34 o 
   5   2   5     3259.04     3414.41     58.19 o 
   6   2   5    10452.03    10150.53    160.53 o 
   7   2   5     1969.27     1976.07     38.37 o 
   8   2   5     5489.88     5271.14     94.86 o 
   9   2   5     8051.12     8068.16    139.71 o 
  10   2   5     5353.26     5257.74    119.74 o 
  11   2   5      807.73      786.26     51.12 o 
  12   2   5     1250.34     1238.34     72.04 o 
  13   2   5     2953.87     2921.16    137.24 o 
  14   2   5     1037.74     1073.52     80.08 o 
  15   2   5      602.86      545.73     78.41 o 
  16   2   5      269.88      426.75     89.04 o 
   1   3   5    24455.33    25497.09    284.53 o 
   2   3   5     2034.38     2001.86     27.94 o 
   3   3   5    22177.74    22035.76    287.20 o 
   4   3   5     1778.56     1907.03     32.04 o 
   5   3   5    14844.42    14880.58    214.65 o 
   6   3   5     3531.10     3367.43     61.34 o 
   7   3   5     9019.64     8646.19    149.47 o 
   8   3   5      518.79      496.83     23.18 o 
   9   3   5     3994.94     3893.30     74.64 o 
  10   3   5     1908.79     1709.40     47.10 o 
  11   3   5     2033.88     1850.87     78.86 o 
  12   3   5      991.90      998.48     69.70 o 
  13   3   5      875.55      912.09     74.88 o 
  14   3   5      546.76      552.34     56.40 o 
  15   3   5      162.89      182.23     64.29 o 
  16   3   5     1251.44     1223.15    142.70 o 
   0   4   5    10637.31    11045.47    172.70 o 
   1   4   5     4152.60     3867.86     46.57 o 
   2   4   5     5220.81     5273.71     70.43 o 
   3   4   5      842.45      899.92     18.90 o 
   4   4   5     7675.51     7844.46    104.02 o 
   5   4   5     5860.98     6102.08     98.17 o 
   6   4   5     2355.85     2283.35     43.55 o 
   7   4   5     5105.96     5153.19     92.51 o 
   8   4   5     1923.42     1983.85     44.01 o 
   9   4   5     3281.00     3299.66     65.05 o 
  10   4   5      930.36      898.88     39.64 o 
  11   4   5     4925.56     4835.95    171.05 o 
  12   4   5      614.74      525.30     52.77 o 
  13   4   5     2977.78     2950.68    133.82 o 
  14   4   5      214.31      169.57     71.49 o 
  15   4   5     2427.71     2443.94    168.09 o 
  16   4   5       25.84       52.45     69.16 o 
   1   5   5    41081.10    42870.03    517.62 o 
   2   5   5      161.50      212.46      9.04 o 
   3   5   5    35523.62    35468.03    454.09 o 
   4   5   5       26.22        9.81      8.42 o 
   5   5   5    24530.49    24448.32    369.96 o 
   6   5   5      140.16      152.66     17.61 o 
   7   5   5    11660.66    11682.98    198.04 o 
   8   5   5      133.40      137.14     16.63 o 
   9   5   5    12598.97    12551.60    217.09 o 
  10   5   5       70.43       44.55     27.13 o 
  11   5   5     3823.31     3798.15    143.20 o 
  12   5   5       72.74       85.87     44.84 o 
  13   5   5     1891.10     1871.39     99.86 o 
  14   5   5      139.96      212.54     54.28 o 
  15   5   5     1376.81     1513.16    128.57 o 
  16   5   5        7.84       -6.55     85.57 o 
   0   6   5     3683.72     4054.76     82.64 o 
   1   6   5     3024.99     2944.89     40.89 o 
   2   6   5     2858.70     2754.15     36.98 o 
   3   6   5      879.71      889.92     18.23 o 
   4   6   5     1984.96     1952.83     34.74 o 
   5   6   5     2930.02     2905.32     55.72 o 
   6   6   5     2640.79     2691.71     53.78 o 
   7   6   5     3769.93     3830.93     81.04 o 
   8   6   5     1249.29     1196.40     33.12 o 
   9   6   5     2943.83     2855.17     66.24 o 
  10   6   5     1108.31     1089.89     47.52 o 
  11   6   5     3354.38     3449.43    131.24 o 
  12   6   5      467.65      436.66     55.94 o 
  13   6   5     2232.91     2379.93    127.56 o 
  14   6   5      289.62      305.75     57.74 o 
  15   6   5     1967.92     2053.14    184.48 o 
  16   6   5       19.51       49.74    115.85 o 
   1   7   5    12742.22    12690.29    155.41 o 
   2   7   5     1533.66     1454.59     24.42 o 
   3   7   5    12627.03    12588.60    176.48 o 
   4   7   5       58.40       21.42     11.63 o 
   5   7   5     8367.64     8247.17    136.64 o 
   6   7   5     6282.68     6183.20    124.40 o 
   7   7   5     7372.93     7235.29    139.12 o 
   8   7   5       12.10       45.34     18.17 o 
   9   7   5     3574.15     3509.88     85.90 o 
  10   7   5     2630.28     2503.68     90.62 o 
  11   7   5     1657.88     1617.06     79.57 o 
  12   7   5     1591.46     1686.04     93.87 o 
  13   7   5      863.28      898.65     68.72 o 
  14   7   5      668.36      651.25     72.43 o 
  15   7   5      286.12      260.00     75.24 o 
  16   7   5     1153.20     1132.97    179.83 o 
   0   8   5    25166.18    25656.63    545.78 o 
   1   8   5     2044.14     2013.50     35.75 o 
   2   8   5    17313.21    17341.99    255.63 o 
   3   8   5     1052.83     1026.25     21.35 o 
   4   8   5    16937.01    17182.86    274.42 o 
   5   8   5     1901.90     1816.36     40.34 o 
   6   8   5    10361.10    10359.65    195.62 o 
   7   8   5     1320.32     1291.21     38.99 o 
   8   8   5     7072.23     6977.06    163.76 o 
   9   8   5     1306.37     1248.01     47.67 o 
  10   8   5     3652.12     3677.02    142.00 o 
  11   8   5     1693.79     1636.54     88.22 o 
  12   8   5     1892.39     1763.17     97.93 o 
  13   8   5      875.33      939.71     79.59 o 
  14   8   5      624.99      749.90     79.61 o 
  15   8   5      831.45      653.77    101.43 o 
  16   8   5      329.86      312.52     97.43 o 
   1   9   5        2.39       18.68     10.49 o 
   2   9   5      259.94      277.74     15.63 o 
   3   9   5      877.94      905.33     22.34 o 
   4   9   5     2169.88     2242.64     38.02 o 
   5   9   5       88.34      112.20     14.58 o 
   6   9   5     1860.38     1836.59     44.36 o 
   7   9   5     1928.36     1899.19     57.56 o 
   8   9   5     4004.74     4205.51    120.37 o 
   9   9   5      275.48      248.50     39.08 o 
  10   9   5     3574.77     3666.82    137.25 o 
  11   9   5      195.59      168.78     53.70 o 
  12   9   5     2497.94     2447.95    133.73 o 
  13   9   5      409.77      380.98     64.05 o 
  14   9   5     2202.13     2350.90    187.25 o 
  15   9   5       45.04       25.01     87.52 o 
   0  10   5    12586.67    11786.93    279.47 o 
   1  10   5      761.36      792.69     19.76 o 
   2  10   5    16991.19    17269.08    308.13 o 
   3  10   5      148.80      140.23     14.23 o 
   4  10   5     9778.45     9932.99    176.09 o 
   5  10   5      137.69      128.68     17.16 o 
   6  10   5     9664.57     9437.26    208.92 o 
   7  10   5        3.94       32.06     20.72 o 
   8  10   5     6549.39     6539.72    167.58 o 
   9  10   5       43.24       82.06     37.55 o 
  10  10   5     1599.71     1672.15     85.10 o 
  11  10   5       29.74      -16.62     47.55 o 
  12  10   5     1664.72     1697.95    116.52 o 
  13  10   5        2.80      -65.06     65.06 o 
  14  10   5      484.95      390.79     72.30 o 
  15  10   5       40.92      -59.95     80.66 o 
   1  11   5      661.59      677.18     17.20 o 
   2  11   5      322.97      278.91     18.05 o 
   3  11   5     3343.09     3368.73     81.06 o 
   4  11   5     5383.29     5392.42    110.90 o 
   5  11   5      528.35      505.71     22.64 o 
   6  11   5      287.36      237.29     21.99 o 
   7  11   5     1735.79     1614.75     56.24 o 
   8  11   5     4282.49     4261.90    120.42 o 
   9  11   5      235.90      282.76     38.19 o 
  10  11   5     1960.58     1866.75     83.22 o 
  11  11   5      326.48      348.46     51.96 o 
  12  11   5     1983.50     2029.22    131.31 o 
  13  11   5      150.14      275.14     65.87 o 
  14  11   5     1629.75     1686.77    165.61 o 
  15  11   5        2.45      -83.77     97.10 o 
   0  12   5    13534.01    13198.82    418.24 o 
   1  12   5     1272.25     1217.21     31.39 o 
   2  12   5     6535.78     6473.93    136.72 o 
   3  12   5     1358.72     1430.10     41.12 o 
   4  12   5     8991.17     8897.97    202.71 o 
   5  12   5      126.68       75.72     16.75 o 
   6  12   5     3767.03     3400.14     97.23 o 
   7  12   5      922.47     1045.31     39.21 o 
   8  12   5     3185.67     3250.21     97.68 o 
   9  12   5     2581.83     2657.87    107.50 o 
  10  12   5     1543.14     1510.36     82.25 o 
  11  12   5      554.62      483.78     57.76 o 
  12  12   5      905.26     1084.16     89.67 o 
  13  12   5     1250.86     1155.34    105.40 o 
  14  12   5      448.43      316.11     87.58 o 
  15  12   5      494.50      454.30    109.44 o 
   1  13   5     7366.60     7404.15    185.09 o 
   2  13   5     1106.54     1149.41     32.44 o 
   3  13   5     7163.73     7193.88    204.38 o 
   4  13   5        0.08        3.37     19.65 o 
   5  13   5     5086.08     5191.60    149.34 o 
   6  13   5     1954.04     1939.75     58.74 o 
   7  13   5     3732.83     3630.53    109.68 o 
   8  13   5      262.54      229.99     38.64 o 
   9  13   5     2086.61     2096.29     88.25 o 
  10  13   5      426.48      440.55     58.91 o 
  11  13   5      793.86      778.19     74.14 o 
  12  13   5      940.60     1067.59    101.57 o 
  13  13   5      490.49      330.66     75.90 o 
  14  13   5      126.17       84.69     74.97 o 
   0  14   5     1693.75     1607.20     55.60 o 
   1  14   5        6.24      -15.22     15.22 o 
   2  14   5     2540.74     2418.56     64.60 o 
   3  14   5      846.33      851.07     36.28 o 
   4  14   5      856.14      754.46     31.87 o 
   5  14   5     1204.97     1132.33     40.39 o 
   6  14   5     1052.23     1019.37     43.34 o 
   7  14   5     1787.41     1841.50     79.73 o 
   8  14   5      270.61      261.94     42.92 o 
   9  14   5     1643.37     1623.19     92.96 o 
  10  14   5      799.09      707.06     62.84 o 
  11  14   5     2259.30     2329.76    146.56 o 
  12  14   5       22.52       29.27     59.51 o 
  13  14   5     1175.36     1248.31    144.84 o 
  14  14   5      280.58      127.99     91.96 o 
   1  15   5    10666.81    10626.22    277.34 o 
   2  15   5       86.03      121.11     23.40 o 
   3  15   5     9612.32     9700.17    298.06 o 
   4  15   5      244.62      262.72     29.94 o 
   5  15   5     8304.19     8205.74    267.22 o 
   6  15   5       31.90       10.84     36.30 o 
   7  15   5     4408.75     4437.92    165.24 o 
   8  15   5      190.32      191.80     46.19 o 
   9  15   5     3914.20     4015.46    180.65 o 
  10  15   5       31.59       24.52     59.51 o 
  11  15   5     2523.73     2475.94    183.30 o 
  12  15   5       68.91      220.90     71.05 o 
  13  15   5      859.08      789.61    125.51 o 
   0  16   5     5707.79     5894.28    296.84 o 
   1  16   5      493.00      405.40     30.10 o 
   2  16   5     1933.58     1957.26     62.26 o 
   3  16   5       74.13       64.83     28.75 o 
   4  16   5     2282.21     2416.74     80.78 o 
   5  16   5      358.29      413.90     34.79 o 
   6  16   5     1466.18     1294.14     58.88 o 
   7  16   5     1058.27     1049.58     58.27 o 
   8  16   5      516.15      538.19     59.86 o 
   9  16   5      426.69      306.29     53.27 o 
  10  16   5      638.36      509.76     64.19 o 
  11  16   5     1672.66     1884.04    158.68 o 
  12  16   5      155.83      202.14     68.93 o 
  13  16   5      579.43      589.41    112.45 o 
   1  17   5     4926.66     4852.59    163.53 o 
   2  17   5      425.92      365.80     36.61 o 
   3  17   5     5032.95     4974.90    177.89 o 
   4  17   5      416.48      380.57     36.73 o 
   5  17   5     3647.42     3836.15    156.19 o 
   6  17   5     1943.87     2085.63    101.54 o 
   7  17   5     2732.21     2657.67    126.87 o 
   8  17   5      509.16      431.79     56.12 o 
   9  17   5     1788.84     1718.46    119.59 o 
  10  17   5     1186.17     1311.77    108.89 o 
  11  17   5      969.26     1066.67    113.63 o 
  12  17   5      882.83      831.70    125.21 o 
   0  18   5    13211.65    13237.95    889.32 o 
   1  18   5      157.12      152.51     40.50 o 
   2  18   5     8642.23     8456.19    373.12 o 
   3  18   5      385.27      445.79     53.89 o 
   4  18   5     8654.15     8676.21    371.44 o 
   5  18   5      277.21      278.44     41.66 o 
   6  18   5     5371.56     5163.74    225.86 o 
   7  18   5      297.75      229.97     49.83 o 
   8  18   5     2683.43     2663.83    132.58 o 
   9  18   5     1002.51     1027.51     87.29 o 
  10  18   5     2074.06     1845.36    149.77 o 
  11  18   5      214.62      104.69     87.91 o 
  12  18   5      667.66      576.89    128.33 o 
   1  19   5      287.46      364.86     38.51 o 
   2  19   5      165.66      100.62     38.47 o 
   3  19   5      801.23      691.02     58.40 o 
   4  19   5      706.88      702.38     63.88 o 
   5  19   5        1.14       13.19     45.08 o 
   6  19   5     1038.79      823.72     74.00 o 
   7  19   5      538.48      562.28     58.88 o 
   8  19   5     1858.85     1873.61    131.51 o 
   9  19   5       32.08      -37.60     61.43 o 
  10  19   5     1229.94     1044.48    119.95 o 
  11  19   5       17.60      -34.82     66.44 o 
   0  20   5     2653.24     3205.93    223.51 o 
   1  20   5      141.86      199.52     44.23 o 
   2  20   5     6971.86     7021.29    453.39 o 
   3  20   5       67.05      -28.01     43.00 o 
   4  20   5     3169.40     3235.61    195.69 o 
   5  20   5        4.14       93.72     55.84 o 
   6  20   5     3214.93     3273.83    204.77 o 
   7  20   5       22.12        5.68     48.43 o 
   8  20   5     2349.70     2371.62    170.49 o 
   9  20   5       36.10       36.77     70.79 o 
  10  20   5      755.22      916.55    110.80 o 
   1  21   5      599.04      722.38     62.71 o 
   2  21   5       35.01      -11.69     52.62 o 
   3  21   5      806.18      799.03     76.90 o 
   4  21   5      722.49      735.39     71.37 o 
   5  21   5      460.86      509.68     57.67 o 
   6  21   5      175.95      178.80     80.66 o 
   7  21   5      659.05      584.90     86.14 o 
   8  21   5     1135.74     1173.88    126.63 o 
   9  21   5      187.35      162.23     78.48 o 
   0  22   5     1190.80     1369.47    158.91 o 
   1  22   5      332.49      339.85     84.48 o 
   2  22   5     1660.78     1699.66    131.36 o 
   3  22   5      394.57      518.60     71.33 o 
   4  22   5      982.40     1017.02    103.55 o 
   5  22   5       50.99       -1.41     60.99 o 
   6  22   5     1108.16     1040.33    109.24 o 
   7  22   5      319.90      337.80     84.20 o 
   8  22   5      564.91      631.45    104.65 o 
   1  23   5     1615.62     1716.25    160.70 o 
   2  23   5       96.86       34.28     68.16 o 
   3  23   5     2352.45     2467.03    212.03 o 
   4  23   5       16.25       16.55     75.06 o 
   5  23   5      875.26      956.72    122.45 o 
   6  23   5      277.99      144.24     96.31 o 
   7  23   5     1573.37     1463.82    190.17 o 
   0  24   5      924.71      598.26    143.77 o 
   1  24   5       24.89      -73.31     79.70 o 
   2  24   5       18.99       63.76     69.85 o 
   3  24   5      182.52      107.96     79.93 o 
   4  24   5      444.12      445.64     87.71 o 
   5  24   5      310.53      271.10    106.72 o 
   6  24   5        6.34     -175.17    175.17 o 
   1  25   5     3672.65     3577.90    409.83 o 
   2  25   5       14.16      108.55     86.28 o 
   3  25   5     1735.23     1770.47    207.44 o 
   4  25   5       81.26      106.48     89.45 o 
   0   0   6    16719.96    16255.68    436.93 o 
   2   0   6    31333.13    31052.88    607.79 o 
   4   0   6    11683.95    11263.89    253.92 o 
   6   0   6    11126.17    10945.43    247.68 o 
   8   0   6     6337.24     6525.67    167.49 o 
  10   0   6     6222.31     6408.66    352.54 o 
  12   0   6     1406.12     1404.18    121.86 o 
  14   0   6     1725.27     1605.13    187.04 o 
  16   0   6      437.44      276.32    128.95 o 
   1   1   6     1460.40     1561.84     27.29 o 
   2   1   6     2374.53     2405.00     38.07 o 
   3   1   6      632.25      615.15     18.73 o 
   4   1   6      311.68      291.01     16.58 o 
   5   1   6     2857.05     2914.41     63.96 o 
   6   1   6     5623.11     5656.02    106.99 o 
   7   1   6      454.31      425.64     26.04 o 
   8   1   6     1918.00     1932.47     45.79 o 
   9   1   6     1359.32     1322.43     44.79 o 
  10   1   6     2226.67     2245.40     83.28 o 
  11   1   6      925.23      868.32     77.93 o 
  12   1   6     2544.50     2612.12    114.64 o 
  13   1   6      490.15      578.45     64.41 o 
  14   1   6     1414.46     1391.60    121.40 o 
  15   1   6      213.38      210.62     66.88 o 
  16   1   6     1372.24     1424.67    176.82 o 
   0   2   6    14859.28    14909.77    285.23 o 
   1   2   6     1460.85     1439.41     23.23 o 
   2   2   6    13840.34    14143.38    202.60 o 
   3   2   6      239.88      239.82     12.99 o 
   4   2   6     9012.53     8667.15    154.81 o 
   5   2   6      130.13      104.45     12.72 o 
   6   2   6     7740.11     7711.88    156.31 o 
   7   2   6     1848.87     1866.90     42.70 o 
   8   2   6     3240.53     3178.08     73.40 o 
   9   2   6      109.20      118.15     25.45 o 
  10   2   6     1202.26     1280.16     64.56 o 
  11   2   6     2345.34     2353.97    105.32 o 
  12   2   6      982.88     1110.20     72.68 o 
  13   2   6      581.32      616.05     69.83 o 
  14   2   6      156.52      162.41     72.86 o 
  15   2   6     1050.55      905.69     97.39 o 
  16   2   6       96.70      -42.35     97.09 o 
   1   3   6    14537.58    14492.77    199.07 o 
   2   3   6      115.43      138.32     10.27 o 
   3   3   6    13152.51    13496.16    195.17 o 
   4   3   6     2917.40     2903.34     53.07 o 
   5   3   6     7994.61     7937.12    161.62 o 
   6   3   6      175.97      210.94     18.88 o 
   7   3   6     5750.01     5836.18    116.93 o 
   8   3   6     3886.02     3793.06     88.86 o 
   9   3   6     3330.99     3356.68     88.66 o 
  10   3   6      716.83      722.28     51.56 o 
  11   3   6     1548.05     1662.79     80.71 o 
  12   3   6     1304.70     1341.22     82.52 o 
  13   3   6      347.56      381.16     65.37 o 
  14   3   6      813.85      923.52     98.68 o 
  15   3   6      270.49      210.84     70.03 o 
  16   3   6      102.50       91.29    137.84 o 
   0   4   6     1929.74     1886.72     42.43 o 
   1   4   6       16.18      -10.87     11.07 o 
   2   4   6     3145.98     3315.47     51.19 o 
   3   4   6     2623.47     2478.71     42.23 o 
   4   4   6     1713.78     1654.99     33.35 o 
   5   4   6     1725.80     1804.98     45.42 o 
   6   4   6     2071.48     2157.34     49.38 o 
   7   4   6     4501.34     4437.70     90.32 o 
   8   4   6     2242.57     2153.71     57.35 o 
   9   4   6     4657.03     4864.04    134.69 o 
  10   4   6      613.66      692.26     46.33 o 
  11   4   6     3564.12     3784.30    128.88 o 
  12   4   6      529.78      475.63     61.85 o 
  13   4   6     2088.10     2221.00    156.11 o 
  14   4   6      212.58      212.86     71.04 o 
  15   4   6     1551.90     1529.76    143.14 o 
   1   5   6    20750.25    20762.41    280.16 o 
   2   5   6      162.13      177.60     12.87 o 
   3   5   6    19300.95    19843.86    300.91 o 
   4   5   6       31.88       27.86     15.33 o 
   5   5   6    15476.38    15353.89    299.35 o 
   6   5   6      221.84      252.06     27.65 o 
   7   5   6    13165.24    13092.67    237.58 o 
   8   5   6       86.04       65.54     21.34 o 
   9   5   6     5136.55     5276.96    172.34 o 
  10   5   6       17.12        9.71     43.07 o 
  11   5   6     3208.64     3260.91    152.93 o 
  12   5   6       14.46      120.97     52.60 o 
  13   5   6     1976.80     2010.52    120.10 o 
  14   5   6        6.91      -20.38     60.46 o 
  15   5   6      234.38      190.09     85.03 o 
   0   6   6     2717.51     2565.60     60.86 o 
   1   6   6     1498.57     1573.85     27.21 o 
   2   6   6     5730.86     5882.95     94.41 o 
   3   6   6     1899.64     1836.83     38.64 o 
   4   6   6     2528.22     2507.98     49.09 o 
   5   6   6      524.90      562.18     21.30 o 
   6   6   6     2000.16     1994.61     52.88 o 
   7   6   6     1716.68     1759.34     50.16 o 
   8   6   6      908.63      913.08     37.61 o 
   9   6   6     2830.36     2961.38    104.06 o 
  10   6   6      495.52      540.11     53.96 o 
  11   6   6     1890.81     1964.51    109.06 o 
  12   6   6      155.72      118.29     70.25 o 
  13   6   6     2511.46     2604.18    155.16 o 
  14   6   6       79.27      193.96     87.04 o 
  15   6   6     1292.91     1397.36    153.08 o 
   1   7   6    11016.61    11116.62    177.96 o 
   2   7   6      121.47      112.95     10.88 o 
   3   7   6     6061.86     6003.42    104.41 o 
   4   7   6     1681.98     1613.49     35.96 o 
   5   7   6     7849.96     7801.77    154.80 o 
   6   7   6      134.63      144.56     17.78 o 
   7   7   6     3204.43     3117.70     84.43 o 
   8   7   6     2871.46     2823.04     81.83 o 
   9   7   6     2210.32     2254.63    105.27 o 
  10   7   6     1500.47     1539.87     82.21 o 
  11   7   6     1402.06     1500.35     87.09 o 
  12   7   6      678.79      863.20     81.89 o 
  13   7   6      447.28      453.17     76.03 o 
  14   7   6     1253.30     1261.65    132.27 o 
  15   7   6      158.51       -9.00     80.70 o 
   0   8   6    11020.60    11315.81    253.78 o 
   1   8   6     5556.43     5304.71     92.63 o 
   2   8   6    11075.81    11336.69    197.98 o 
   3   8   6      128.44      118.68     12.49 o 
   4   8   6     8153.00     7816.73    144.36 o 
   5   8   6     3436.48     3372.44     65.48 o 
   6   8   6     7239.33     7525.28    148.44 o 
   7   8   6     2142.26     2144.97     69.66 o 
   8   8   6     3391.05     3263.58    100.30 o 
   9   8   6      975.25      944.17     59.47 o 
  10   8   6     2322.35     2323.26     95.82 o 
  11   8   6     1753.86     1888.04    105.43 o 
  12   8   6     1162.13     1284.90    102.59 o 
  13   8   6      397.84      349.51     69.48 o 
  14   8   6      403.55      460.79     84.67 o 
  15   8   6      383.93      257.10    104.45 o 
   1   9   6     8017.38     8006.07    151.75 o 
   2   9   6      454.30      425.34     14.93 o 
   3   9   6     5474.69     5438.34    103.92 o 
   4   9   6      931.66     1022.56     27.07 o 
   5   9   6     2959.98     2985.94     68.02 o 
   6   9   6     2492.65     2494.58     72.49 o 
   7   9   6      646.78      646.00     40.36 o 
   8   9   6     1836.56     2007.05     95.71 o 
   9   9   6      482.90      488.74     56.91 o 
  10   9   6     2019.00     2131.60    124.10 o 
  11   9   6       25.59       72.55     51.19 o 
  12   9   6     2297.81     2397.27    151.29 o 
  13   9   6       14.54      -10.03     61.21 o 
  14   9   6     1115.48     1131.87    121.70 o 
  15   9   6        3.30      130.60    103.98 o 
   0  10   6    24003.41    25066.53    649.06 o 
   1  10   6      774.85      729.28     22.29 o 
   2  10   6     7045.94     6852.80    128.98 o 
   3  10   6      256.69      211.86     13.40 o 
   4  10   6    15547.34    15932.16    310.07 o 
   5  10   6      512.64      434.21     19.86 o 
   6  10   6     5032.28     5200.48    140.94 o 
   7  10   6      414.48      398.02     34.21 o 
   8  10   6     4483.15     4541.12    185.84 o 
   9  10   6       51.82      -27.79     44.51 o 
  10  10   6     3403.77     3392.31    188.86 o 
  11  10   6      197.86      220.83     60.25 o 
  12  10   6     1222.46     1175.37    104.50 o 
  13  10   6       14.37       93.14     74.45 o 
  14  10   6      546.91      540.64    106.21 o 
   1  11   6     2748.73     2744.30     53.39 o 
   2  11   6     1010.29      956.90     24.54 o 
   3  11   6     1317.80     1326.21     32.89 o 
   4  11   6      310.73      258.65     21.37 o 
   5  11   6     1241.72     1230.90     44.22 o 
   6  11   6     1450.70     1434.94     48.75 o 
   7  11   6      699.60      667.12     42.25 o 
   8  11   6      844.09      924.48     59.57 o 
   9  11   6      325.87      355.03     57.98 o 
  10  11   6     1189.68     1242.36     75.20 o 
  11  11   6      236.14      198.57     63.25 o 
  12  11   6     1517.64     1674.30    122.65 o 
  13  11   6       38.09      -14.54     74.90 o 
  14  11   6      892.07     1033.36    134.43 o 
   0  12   6     3461.82     3650.51    103.41 o 
   1  12   6      534.29      576.57     23.02 o 
   2  12   6     3796.20     3583.40     84.60 o 
   3  12   6        9.54       -6.57     20.01 o 
   4  12   6     3449.50     3482.81     92.52 o 
   5  12   6     2001.95     1943.23     65.58 o 
   6  12   6     3136.72     3047.09     99.92 o 
   7  12   6      751.93      857.52     46.77 o 
   8  12   6     2623.26     2774.58    116.47 o 
   9  12   6      541.44      528.23     61.29 o 
  10  12   6     1511.13     1409.07    102.31 o 
  11  12   6     1461.26     1335.62    103.57 o 
  12  12   6      984.60     1072.52    100.16 o 
  13  12   6      408.14      388.92     77.97 o 
  14  12   6      280.41      463.24    108.87 o 
   1  13   6     6039.60     6031.26    157.28 o 
   2  13   6       81.45       89.16     20.75 o 
   3  13   6     4207.37     4161.09    125.44 o 
   4  13   6      139.33      117.68     30.09 o 
   5  13   6     4467.26     4405.41    129.33 o 
   6  13   6      135.18      117.17     28.43 o 
   7  13   6     2348.18     2241.36    107.30 o 
   8  13   6      379.48      374.69     48.75 o 
   9  13   6     1754.21     1806.58    110.16 o 
  10  13   6      457.12      464.84     62.01 o 
  11  13   6     1038.56      997.50    107.30 o 
  12  13   6      242.17      350.72     72.83 o 
  13  13   6      367.14      380.70     91.57 o 
   0  14   6      104.75      106.05     57.02 o 
   1  14   6       28.44      -18.20     24.06 o 
   2  14   6     1915.27     1856.90     61.66 o 
   3  14   6      232.53      259.45     33.35 o 
   4  14   6      498.67      570.71     44.37 o 
   5  14   6      414.92      379.55     41.98 o 
   6  14   6      862.53      957.77     62.70 o 
   7  14   6      850.95      920.38     66.22 o 
   8  14   6      447.00      467.84     62.08 o 
   9  14   6     1555.06     1694.22    109.38 o 
  10  14   6      271.95      205.56     57.26 o 
  11  14   6      850.83      850.02     93.86 o 
  12  14   6      211.30      326.34     88.71 o 
  13  14   6     1553.31     1672.03    194.41 o 
   1  15   6     7943.44     7989.12    241.57 o 
   2  15   6        4.55        9.78     26.80 o 
   3  15   6     8050.56     7796.17    325.99 o 
   4  15   6       29.41       62.74     33.34 o 
   5  15   6     4631.47     4765.00    159.47 o 
   6  15   6       32.92       36.74     32.95 o 
   7  15   6     5882.98     5835.50    250.17 o 
   8  15   6       51.44       89.50     46.45 o 
   9  15   6     1916.21     1933.82    129.69 o 
  10  15   6       13.65        5.37     62.25 o 
  11  15   6     1209.50     1155.30    128.00 o 
  12  15   6       43.00      101.71     62.99 o 
   0  16   6      722.76      760.75     84.48 o 
   1  16   6       90.29       62.46     34.26 o 
   2  16   6     2334.68     2279.33    102.21 o 
   3  16   6      584.97      658.69     57.29 o 
   4  16   6     1490.97     1549.40     84.00 o 
   5  16   6     1218.84     1102.16     63.82 o 
   6  16   6      969.27      970.67     54.88 o 
   7  16   6      694.18      634.98     63.56 o 
   8  16   6     1259.33     1300.12    102.65 o 
   9  16   6     2398.40     2389.04    199.45 o 
  10  16   6      319.76      337.69     78.66 o 
  11  16   6      504.25      410.05     90.33 o 
  12  16   6      278.81      124.85    124.76 o 
   1  17   6     3673.33     3897.82    163.31 o 
   2  17   6        6.26      -42.30     42.30 o 
   3  17   6     2769.06     2810.74    136.03 o 
   4  17   6     1118.83     1088.46     68.55 o 
   5  17   6     2435.39     2476.73    122.57 o 
   6  17   6       62.82      -60.64     60.64 o 
   7  17   6     1339.74     1320.13     81.59 o 
   8  17   6     2013.40     1994.02    138.06 o 
   9  17   6      785.72      711.77     94.09 o 
  10  17   6      642.71      593.32     90.39 o 
  11  17   6      464.07      467.39     99.46 o 
   0  18   6     5009.48     5306.84    471.84 o 
   1  18   6      116.98       91.69     49.09 o 
   2  18   6     4468.88     4181.83    210.66 o 
   3  18   6        4.80      -46.38     46.38 o 
   4  18   6     4166.25     4037.51    214.64 o 
   5  18   6       57.41       59.21     59.68 o 
   6  18   6     2818.39     2723.83    188.01 o 
   7  18   6      217.19      211.11     67.16 o 
   8  18   6     2199.35     2400.41    181.26 o 
   9  18   6       17.43      161.61     91.52 o 
  10  18   6     1028.78      969.03    130.74 o 
   1  19   6      471.27      448.00     74.06 o 
   2  19   6       96.14      134.42     54.02 o 
   3  19   6       27.15       58.26     57.03 o 
   4  19   6      242.14      112.01     58.13 o 
   5  19   6      751.05      690.73     83.89 o 
   6  19   6      539.80      456.34     85.52 o 
   7  19   6       10.17      115.55     64.21 o 
   8  19   6      620.71      699.05     98.24 o 
   9  19   6      453.18      381.92    118.34 o 
  10  19   6      891.97      830.99    214.56 o 
   0  20   6     5375.70     5536.48    526.36 o 
   1  20   6       56.72       37.96     55.72 o 
   2  20   6     2693.48     2509.30    182.88 o 
   3  20   6       50.72      142.52     69.68 o 
   4  20   6     3380.15     3327.03    288.19 o 
   5  20   6       22.85      -26.12     61.62 o 
   6  20   6     2411.25     2669.27    212.66 o 
   7  20   6        7.33      -69.67     69.67 o 
   8  20   6     1204.68     1129.94    158.91 o 
   9  20   6       76.12       61.10    107.84 o 
   1  21   6      701.60      807.35     86.31 o 
   2  21   6      192.15      184.98     65.55 o 
   3  21   6      378.33      359.28     81.74 o 
   4  21   6       80.47      190.32     77.17 o 
   5  21   6      729.05      803.03    121.97 o 
   6  21   6      852.07      869.34    119.56 o 
   7  21   6      135.80      224.34     77.32 o 
   8  21   6      161.45      302.66    125.11 o 
   0  22   6     2026.06     1673.97    232.98 o 
   1  22   6      366.64      281.56     81.66 o 
   2  22   6     1373.00     1565.74    176.07 o 
   3  22   6       68.78       41.69     64.12 o 
   4  22   6     1303.86     1356.13    171.36 o 
   5  22   6      286.93      219.69     91.75 o 
   6  22   6      831.31      789.00    129.63 o 
   7  22   6      100.53      -52.08    132.05 o 
   1  23   6     2406.06     2211.44    231.02 o 
   2  23   6        1.04      -66.95     66.95 o 
   3  23   6     1236.75     1478.37    198.56 o 
   4  23   6      156.61      117.15    113.87 o 
   5  23   6     1971.19     1704.01    248.07 o 
   0  24   6      103.89      157.57    132.75 o 
   1  24   6       25.10      233.28    121.69 o 
   2  24   6      265.57      247.08    129.50 o 
   3  24   6      108.50       19.69     93.57 o 
   0   0   7    13327.91    13527.19    491.77 o 
   2   0   7    13494.64    13390.73    333.62 o 
   4   0   7    12323.21    12320.89    396.62 o 
   6   0   7     9706.96     9885.73    345.69 o 
   8   0   7     6636.75     6886.11    305.13 o 
  10   0   7     1944.32     2164.83    159.50 o 
  12   0   7     1978.51     1761.99    180.61 o 
  14   0   7      198.46      348.06    145.17 o 
   1   1   7     2319.81     2406.46     49.30 o 
   2   1   7       17.93      -13.18     16.14 o 
   3   1   7     2262.79     2276.98     51.87 o 
   4   1   7     1449.90     1456.98     44.55 o 
   5   1   7     1249.88     1344.01     41.47 o 
   6   1   7      284.92      312.12     30.50 o 
   7   1   7     1216.98     1248.93     48.22 o 
   8   1   7     2448.25     2483.58     84.11 o 
   9   1   7      256.37      251.25     37.92 o 
  10   1   7     1969.16     1996.37    117.63 o 
  11   1   7      140.22      143.16     54.89 o 
  12   1   7     1588.34     1776.58    102.16 o 
  13   1   7       60.88       11.98     62.85 o 
  14   1   7     1473.71     1639.51    139.62 o 
  15   1   7        4.23      127.43    110.52 o 
   0   2   7     8647.04     8542.63    225.81 o 
   1   2   7      767.89      786.16     17.96 o 
   2   2   7     4984.11     5042.53     92.22 o 
   3   2   7     1609.37     1587.66     36.27 o 
   4   2   7     7440.45     7180.73    160.93 o 
   5   2   7      223.65      233.66     24.65 o 
   6   2   7     3529.30     3656.27     98.20 o 
   7   2   7     1077.97     1008.29     41.49 o 
   8   2   7     4241.88     4055.38    132.84 o 
   9   2   7     1669.73     1659.38     75.43 o 
  10   2   7     2084.09     2006.50    102.20 o 
  11   2   7      580.14      561.97     67.71 o 
  12   2   7     1627.57     1635.22     94.37 o 
  13   2   7      686.89      740.73     78.06 o 
  14   2   7      490.27      342.59     81.03 o 
   1   3   7     9512.85     9581.13    169.68 o 
   2   3   7      635.09      634.58     22.30 o 
   3   3   7     8851.14     8658.67    177.50 o 
   4   3   7       46.28       14.77     21.70 o 
   5   3   7     6756.26     6849.45    168.47 o 
   6   3   7     1420.97     1462.50     53.59 o 
   7   3   7     4614.05     4652.78    123.29 o 
   8   3   7       87.29      144.23     31.91 o 
   9   3   7     3034.18     3009.84    120.94 o 
  10   3   7      594.93      704.43     53.49 o 
  11   3   7     1166.94     1377.33     94.77 o 
  12   3   7      883.17      855.42     76.01 o 
  13   3   7     1139.60     1100.28     94.60 o 
  14   3   7      315.85      257.36     75.61 o 
   0   4   7      824.34      785.37     22.24 o 
   1   4   7       16.14        1.18     13.24 o 
   2   4   7     1495.96     1502.96     42.46 o 
   3   4   7      747.73      708.93     22.55 o 
   4   4   7      206.77      169.85     20.43 o 
   5   4   7      894.14      855.14     36.46 o 
   6   4   7      396.79      482.21     34.44 o 
   7   4   7     1922.51     1814.93     68.37 o 
   8   4   7      217.85      209.96     34.23 o 
   9   4   7     1034.37     1095.48     73.72 o 
  10   4   7      247.84      267.22     47.99 o 
  11   4   7     2147.08     2111.76    138.46 o 
  12   4   7       29.52       19.81     61.71 o 
  13   4   7     1122.01     1053.43     96.97 o 
  14   4   7       50.10       64.67     68.77 o 
   1   5   7    10259.03    10189.01    165.64 o 
   2   5   7       41.24       44.26     12.61 o 
   3   5   7     7258.71     6957.84    123.98 o 
   4   5   7       82.31       56.72     14.89 o 
   5   5   7     6934.12     6910.52    169.60 o 
   6   5   7      141.12      140.86     28.45 o 
   7   5   7     3074.88     3047.40     99.98 o 
   8   5   7       69.32        3.13     32.94 o 
   9   5   7     2908.15     2893.81    124.49 o 
  10   5   7       63.57       51.45     46.37 o 
  11   5   7     1397.17     1305.93     85.69 o 
  12   5   7        2.03      -27.30     54.98 o 
  13   5   7      502.74      460.48     74.07 o 
  14   5   7       17.91      -28.00     75.57 o 
   0   6   7     2645.67     2654.55     67.59 o 
   1   6   7     1412.08     1562.79     33.17 o 
   2   6   7       41.11       71.35     14.32 o 
   3   6   7      172.63      133.03     16.59 o 
   4   6   7     1010.80     1040.23     31.50 o 
   5   6   7     1643.98     1643.03     51.89 o 
   6   6   7      312.76      325.54     34.33 o 
   7   6   7     2549.48     2666.49     93.46 o 
   8   6   7      352.67      410.35     36.54 o 
   9   6   7     1114.59     1263.48     75.66 o 
  10   6   7      341.81      338.94     48.50 o 
  11   6   7     2426.69     2210.16    135.12 o 
  12   6   7      208.80      189.73     61.89 o 
  13   6   7     1004.34     1024.06    109.41 o 
  14   6   7       65.73      149.02     79.32 o 
   1   7   7     5527.15     5679.20     95.83 o 
   2   7   7      638.33      640.44     21.41 o 
   3   7   7     6321.99     6359.19    115.34 o 
   4   7   7       38.71       26.83     19.11 o 
   5   7   7     3745.76     3769.73    101.85 o 
   6   7   7     2925.32     3029.34    104.12 o 
   7   7   7     3897.11     3992.17    150.49 o 
   8   7   7      292.59      267.48     48.08 o 
   9   7   7     1720.09     1823.18     95.76 o 
  10   7   7     1078.39     1032.01     78.48 o 
  11   7   7     1105.57     1003.35     82.67 o 
  12   7   7     1048.54      944.30     94.90 o 
  13   7   7      475.73      406.11     80.92 o 
  14   7   7      300.46      305.70    102.91 o 
   0   8   7     7107.36     6556.93    163.73 o 
   1   8   7      527.87      485.03     16.05 o 
   2   8   7     7238.31     7285.27    152.06 o 
   3   8   7      225.92      256.09     20.09 o 
   4   8   7     6167.18     5983.42    139.06 o 
   5   8   7      523.31      545.37     44.56 o 
   6   8   7     3142.56     3344.12    102.43 o 
   7   8   7      295.70      313.69     45.92 o 
   8   8   7     3225.18     3203.20    127.64 o 
   9   8   7     1154.96     1049.52     82.15 o 
  10   8   7     1248.72     1292.69    100.24 o 
  11   8   7      140.58      122.75     59.60 o 
  12   8   7      683.91      736.20     95.34 o 
  13   8   7      701.76      672.87    106.19 o 
  14   8   7      354.12      336.02    123.29 o 
   1   9   7     2296.65     2194.39     56.78 o 
   2   9   7      105.76       87.61     16.23 o 
   3   9   7     3864.00     3917.62    107.43 o 
   4   9   7     1086.83     1010.54     40.74 o 
   5   9   7      458.83      509.08     33.88 o 
   6   9   7      778.53      690.12     43.80 o 
   7   9   7     2418.00     2452.68    109.28 o 
   8   9   7     2218.26     2211.86    125.03 o 
   9   9   7      450.03      490.19     70.23 o 
  10   9   7     1496.29     1612.46    108.39 o 
  11   9   7      392.73      371.58     71.59 o 
  12   9   7     1385.30     1412.48    148.59 o 
  13   9   7      215.55      266.75     79.08 o 
   0  10   7     9580.04     9352.29    322.48 o 
   1  10   7       49.42       31.72     17.92 o 
   2  10   7     9844.74     9738.42    231.32 o 
   3  10   7      135.48      129.45     20.43 o 
   4  10   7     7694.85     7782.00    217.77 o 
   5  10   7      254.48      239.23     39.53 o 
   6  10   7     6332.70     6131.06    210.96 o 
   7  10   7      378.12      317.96     43.81 o 
   8  10   7     4082.08     4233.58    219.65 o 
   9  10   7      232.96      183.76     46.45 o 
  10  10   7     1604.83     1627.14    110.58 o 
  11  10   7      191.79      135.86     77.49 o 
  12  10   7     1100.56      978.95    135.77 o 
  13  10   7       73.58       80.86     94.78 o 
   1  11   7      838.88      868.32     38.84 o 
   2  11   7      316.81      271.51     28.21 o 
   3  11   7     1477.93     1471.71     71.48 o 
   4  11   7     1650.14     1644.06     65.64 o 
   5  11   7      739.71      770.36     43.71 o 
   6  11   7      819.75      742.22     50.45 o 
   7  11   7      877.46      907.16     75.65 o 
   8  11   7     2118.06     2145.47    119.97 o 
   9  11   7      382.25      430.79     81.99 o 
  10  11   7     1279.46     1150.30    114.70 o 
  11  11   7      105.28      308.26     94.33 o 
  12  11   7      975.51      896.80    107.98 o 
  13  11   7      132.76       97.18     83.40 o 
   0  12   7     6785.05     6913.52    335.00 o 
   1  12   7      434.55      335.52     34.52 o 
   2  12   7     7137.33     6966.73    281.77 o 
   3  12   7      212.34      148.11     38.45 o 
   4  12   7     4237.52     4383.58    178.49 o 
   5  12   7      115.51      196.89     39.60 o 
   6  12   7     3476.78     3324.43    144.54 o 
   7  12   7      256.42      255.87     44.99 o 
   8  12   7     1228.13     1271.01    107.73 o 
   9  12   7      998.78     1265.52    116.07 o 
  10  12   7     1023.26     1015.75    108.96 o 
  11  12   7      255.75      251.66     84.25 o 
  12  12   7      190.09      253.01     93.89 o 
   1  13   7     6211.27     6148.49    274.14 o 
   2  13   7      281.69      342.54     65.34 o 
   3  13   7     6946.69     7103.25    345.14 o 
   4  13   7      233.04      190.75     44.44 o 
   5  13   7     3688.99     3733.63    166.24 o 
   6  13   7      888.67      950.58     67.93 o 
   7  13   7     3988.22     3840.48    188.91 o 
   8  13   7      186.89       54.63     58.58 o 
   9  13   7     1435.81     1472.31    140.26 o 
  10  13   7      582.98      715.39     94.06 o 
  11  13   7      920.84      924.68    123.48 o 
  12  13   7      243.78      236.13     81.57 o 
   0  14   7      304.72      187.66     46.87 o 
   1  14   7      182.92      203.46     87.80 o 
   2  14   7        3.09       66.37     47.90 o 
   3  14   7      244.00      233.61     56.73 o 
   4  14   7      111.68       87.69     41.35 o 
   5  14   7     1074.78     1085.08     66.26 o 
   6  14   7       21.61       13.39     49.76 o 
   7  14   7      983.52     1088.02     82.96 o 
   8  14   7      227.89      252.73     65.23 o 
   9  14   7     1177.67     1078.66    113.08 o 
  10  14   7      187.77      224.62     97.05 o 
  11  14   7     1005.31     1129.78    151.72 o 
   1  15   7     5595.65     5572.98    308.16 o 
   2  15   7        4.14        1.79     79.49 o 
   3  15   7     2720.33     2652.70    156.40 o 
   4  15   7      268.18      286.76     59.65 o 
   5  15   7     4856.79     5032.32    259.21 o 
   6  15   7        8.70       34.85     50.27 o 
   7  15   7     1185.20     1155.25     87.47 o 
   8  15   7      217.14      276.74     65.92 o 
   9  15   7     1796.98     1779.19    196.84 o 
  10  15   7       14.99        8.39     84.93 o 
  11  15   7      727.56      637.96    132.52 o 
   0  16   7     1586.17     1456.44    176.85 o 
   1  16   7      365.18      430.49     72.98 o 
   2  16   7      581.12      706.29     99.80 o 
   3  16   7      103.21       51.24     60.43 o 
   4  16   7      842.48      958.94     89.24 o 
   5  16   7      329.32      407.73     67.17 o 
   6  16   7      256.97      206.54     61.23 o 
   7  16   7     1047.02      900.85    116.87 o 
   8  16   7      203.37       89.18     79.10 o 
   9  16   7      313.40      236.85     95.25 o 
  10  16   7      188.23      196.11    127.27 o 
   1  17   7     1918.31     2083.61    172.23 o 
   2  17   7      307.91      184.15     67.37 o 
   3  17   7     2354.05     2105.99    164.26 o 
   4  17   7        3.64        9.49     57.18 o 
   5  17   7     1308.24     1236.82     97.21 o 
   6  17   7      794.14      778.44     91.64 o 
   7  17   7     1389.02     1396.33    139.08 o 
   8  17   7       88.70      101.90     88.14 o 
   9  17   7      777.99      765.43    135.71 o 
  10  17   7      318.10      616.88    208.41 o 
   0  18   7     2912.39     2887.85    363.82 o 
   1  18   7       73.07      168.72     84.23 o 
   2  18   7     2580.37     2487.05    187.59 o 
   3  18   7      140.82      198.92     69.25 o 
   4  18   7     1853.55     1678.04    149.20 o 
   5  18   7      125.37      110.89     64.97 o 
   6  18   7     1856.47     1879.79    149.42 o 
   7  18   7      164.28       75.07     66.37 o 
   8  18   7      834.06      694.95    123.00 o 
   9  18   7      477.51      424.48    180.11 o 
   1  19   7      309.08      321.74    101.31 o 
   2  19   7       90.48       18.85     82.04 o 
   3  19   7      607.68      645.25    115.78 o 
   4  19   7      334.75      353.37    104.72 o 
   5  19   7      149.34      192.51     94.78 o 
   6  19   7      516.40      497.20    105.10 o 
   7  19   7      391.47      354.34    105.34 o 
   8  19   7      773.87      669.48    179.81 o 
   0  20   7     1898.66     1537.35    229.21 o 
   1  20   7       38.28      -98.90     98.90 o 
   2  20   7     4336.54     4447.49    480.15 o 
   3  20   7       15.80      146.29     87.99 o 
   4  20   7     1911.12     1798.27    229.79 o 
   5  20   7       17.30       69.51     87.11 o 
   6  20   7     1921.51     1947.37    253.17 o 
   7  20   7       11.70      110.32    113.22 o 
   1  21   7      439.37      578.06    116.81 o 
   2  21   7        1.68       58.07     90.66 o 
   3  21   7      587.26      679.94    183.99 o 
   4  21   7      305.22      396.23    163.01 o 
   5  21   7      239.75      155.75     83.20 o 
   6  21   7       81.20      165.60    255.24 o 
   0  22   7     1223.71     1208.94    300.57 o 
   1  22   7       92.62      136.46    111.87 o 
   2  22   7     1383.02     1412.44    232.69 o 
   3  22   7      114.23       85.17    155.61 o 
   4  22   7     1033.61     1025.70    180.75 o 
   0   0   8    24007.13    24601.80   1330.88 o 
   2   0   8     8095.02     7932.78    327.48 o 
   4   0   8    15255.48    15465.23    639.05 o 
   6   0   8     4987.63     4997.45    249.09 o 
   8   0   8     4105.15     4375.52    250.83 o 
  10   0   8     2571.15     2796.90    258.67 o 
  12   0   8     1323.34     1379.59    202.80 o 
   1   1   8     1785.87     1795.42     55.51 o 
   2   1   8      486.71      476.60     26.49 o 
   3   1   8     1047.13     1039.22     48.89 o 
   4   1   8      691.73      723.41     43.62 o 
   5   1   8     1100.86     1058.26     57.58 o 
   6   1   8     1856.06     1954.24     85.18 o 
   7   1   8      625.82      579.82     47.34 o 
   8   1   8     1215.34     1224.82     69.86 o 
   9   1   8      561.11      614.99     80.64 o 
  10   1   8     1465.87     1563.38    121.71 o 
  11   1   8      343.22      333.93     75.17 o 
  12   1   8     1325.81     1290.61    134.87 o 
  13   1   8      105.26       34.43     97.62 o 
   0   2   8     5993.12     5975.06    210.78 o 
   1   2   8      445.99      379.81     30.14 o 
   2   2   8     5229.80     5093.78    144.79 o 
   3   2   8      165.41      163.84     32.99 o 
   4   2   8     4799.49     4760.70    147.84 o 
   5   2   8      177.77      213.16     43.02 o 
   6   2   8     2660.30     2765.15    107.42 o 
   7   2   8      635.67      633.37     52.15 o 
   8   2   8     2148.19     2046.07    106.86 o 
   9   2   8       41.47      157.68     56.55 o 
  10   2   8      774.22      736.95     85.65 o 
  11   2   8      939.26     1139.12    110.47 o 
  12   2   8      425.41      391.46    101.30 o 
  13   2   8      127.72      148.38     93.07 o 
   1   3   8     5006.97     5356.89    143.39 o 
   2   3   8       34.45       17.70     25.12 o 
   3   3   8     4263.97     4309.94    130.90 o 
   4   3   8      732.75      680.34     41.83 o 
   5   3   8     4465.28     4733.54    176.89 o 
   6   3   8       92.20       29.66     46.66 o 
   7   3   8     2065.95     2111.48     88.88 o 
   8   3   8     1046.75      949.71     68.19 o 
   9   3   8     2351.52     2528.14    156.92 o 
  10   3   8      806.64      920.80     96.40 o 
  11   3   8      787.62      966.62     98.13 o 
  12   3   8      300.25      322.04    103.80 o 
  13   3   8      601.06      534.42    108.09 o 
   0   4   8      434.76      419.35     39.20 o 
   1   4   8      224.95      184.01     25.65 o 
   2   4   8      292.98      296.45     28.65 o 
   3   4   8      576.74      549.68     32.97 o 
   4   4   8      112.32       87.56     39.92 o 
   5   4   8      316.71      351.75     54.33 o 
   6   4   8      318.08      320.64     43.22 o 
   7   4   8      953.67      950.46     61.60 o 
   8   4   8      180.79      254.21     58.83 o 
   9   4   8     1421.81     1400.06    110.74 o 
  10   4   8      337.59      341.06     79.52 o 
  11   4   8      846.39      972.22    117.63 o 
  12   4   8       45.81       67.87     73.45 o 
  13   4   8     1244.38     1345.67    168.67 o 
   1   5   8     4119.74     3999.26    114.43 o 
   2   5   8       43.14       38.28     23.89 o 
   3   5   8     4951.47     5073.54    143.93 o 
   4   5   8        0.42       -4.98     26.70 o 
   5   5   8     2872.27     2801.03     99.55 o 
   6   5   8       57.60      103.78     42.18 o 
   7   5   8     3461.91     3549.06    168.04 o 
   8   5   8       30.32      -41.08     59.93 o 
   9   5   8     1438.61     1410.10     98.07 o 
  10   5   8        0.18      -42.16     85.57 o 
  11   5   8      577.80      445.74     84.03 o 
  12   5   8        6.22       21.27     99.97 o 
  13   5   8      344.50      315.19    113.97 o 
   0   6   8     1050.21     1082.41     64.19 o 
   1   6   8      101.98      123.50     34.41 o 
   2   6   8      459.33      442.38     32.71 o 
   3   6   8      327.90      305.01     35.36 o 
   4   6   8      665.91      647.24     47.47 o 
   5   6   8     1202.78     1317.18     73.27 o 
   6   6   8       96.76       36.49     47.85 o 
   7   6   8      441.14      507.53     61.35 o 
   8   6   8      745.58      796.60     88.44 o 
   9   6   8     2587.28     2602.24    175.33 o 
  10   6   8      128.33      154.45     86.75 o 
  11   6   8      596.70      557.10     88.69 o 
  12   6   8      305.86      303.29    110.06 o 
  13   6   8     1183.49     1173.29    200.67 o 
   1   7   8     4162.41     4206.50    134.47 o 
   2   7   8       96.04       63.52     30.17 o 
   3   7   8     3485.13     3625.45    126.06 o 
   4   7   8      823.27      949.33     63.09 o 
   5   7   8     2773.20     2831.93    124.58 o 
   6   7   8       36.77       -9.16     51.45 o 
   7   7   8     1505.86     1363.96     86.21 o 
   8   7   8     1094.77     1113.88     98.13 o 
   9   7   8     1168.22     1241.67    114.18 o 
  10   7   8      403.89      566.01     92.17 o 
  11   7   8      576.19      627.23    120.83 o 
  12   7   8      351.90      530.17    111.35 o 
   0   8   8     3819.50     3787.81    195.19 o 
   1   8   8      367.42      375.63     37.03 o 
   2   8   8     2466.76     2878.93    118.15 o 
   3   8   8      336.27      296.52     33.14 o 
   4   8   8     3008.81     2959.03    114.93 o 
   5   8   8       82.74      139.62     51.12 o 
   6   8   8     1477.86     1481.29     92.90 o 
   7   8   8      383.03      364.81     65.32 o 
   8   8   8     1731.00     1663.49    129.73 o 
   9   8   8       19.42       88.07     63.44 o 
  10   8   8      444.75      449.54     92.64 o 
  11   8   8      392.90      340.59     97.10 o 
  12   8   8      522.15      493.19    113.69 o 
   1   9   8     1369.03     1457.69     69.72 o 
   2   9   8      187.65      182.75     35.42 o 
   3   9   8      371.28      457.38     47.74 o 
   4   9   8      442.72      516.66     49.04 o 
   5   9   8     1249.07     1244.24     66.01 o 
   6   9   8      817.76      826.16     70.45 o 
   7   9   8      124.18      155.55     50.20 o 
   8   9   8      849.51      790.61     93.01 o 
   9   9   8      558.59      628.53     88.94 o 
  10   9   8      968.65      972.36    119.66 o 
  11   9   8      328.48      318.87     85.11 o 
  12   9   8      944.81     1064.54    202.88 o 
   0  10   8     7386.21     7354.13    385.72 o 
   1  10   8       38.34      -36.34     36.34 o 
   2  10   8     8501.13     8457.77    327.83 o 
   3  10   8       48.32       50.97     43.28 o 
   4  10   8     4881.76     4784.45    206.48 o 
   5  10   8        9.93      -39.90     63.28 o 
   6  10   8     5159.84     5222.82    247.45 o 
   7  10   8       22.27       24.21     60.36 o 
   8  10   8     1728.35     2033.58    158.00 o 
   9  10   8       58.31       13.26     77.96 o 
  10  10   8     2794.88     2705.99    291.49 o 
  11  10   8       20.32       48.23     87.72 o 
   1  11   8     1158.45     1114.28     75.95 o 
   2  11   8      233.27      194.44     49.00 o 
   3  11   8      583.99      592.86     54.78 o 
   4  11   8      146.50      156.15     44.90 o 
   5  11   8     1258.52     1316.24     80.74 o 
   6  11   8     1105.76     1286.85    167.27 o 
   7  11   8       92.59      116.46     67.97 o 
   8  11   8      467.15      414.08     80.93 o 
   9  11   8      608.46      577.68     98.48 o 
  10  11   8      847.82      873.10    132.29 o 
  11  11   8      142.32       51.14    103.29 o 
   0  12   8     2116.96     2199.04    198.76 o 
   1  12   8      374.15      362.77     58.84 o 
   2  12   8     3465.55     3330.45    178.70 o 
   3  12   8       40.59       42.54     51.13 o 
   4  12   8     2072.62     2056.49    120.03 o 
   5  12   8      124.38      120.15     51.61 o 
   6  12   8     1954.82     2074.31    151.75 o 
   7  12   8      565.34      583.75     76.89 o 
   8  12   8     1185.46     1240.15    136.58 o 
   9  12   8      101.66      -32.78     81.95 o 
  10  12   8      688.70      599.66    103.31 o 
  11  12   8      657.81      723.84    253.33 o 
   1  13   8     4636.94     4857.26    279.87 o 
   2  13   8       32.05       35.53     54.03 o 
   3  13   8     4210.87     4240.75    242.05 o 
   4  13   8      211.91      106.41     54.68 o 
   5  13   8     2866.79     2732.06    185.10 o 
   6  13   8       59.49      174.13     84.87 o 
   7  13   8     1892.54     1818.97    172.33 o 
   8  13   8      487.65      456.54    117.82 o 
   9  13   8     1218.58     1107.03    145.15 o 
  10  13   8      221.04       87.65    105.53 o 
   0  14   8      308.30      311.74    108.15 o 
   1  14   8       62.69       55.07     98.79 o 
   2  14   8      197.91      297.31     71.39 o 
   3  14   8      145.02       58.27     60.52 o 
   4  14   8       21.56      -21.65     61.58 o 
   5  14   8      585.08      659.54     90.20 o 
   6  14   8       29.94       21.12     73.49 o 
   7  14   8      624.41      654.65    120.51 o 
   8  14   8      128.10      147.94     92.37 o 
   9  14   8      914.83      815.41    158.40 o 
  10  14   8       92.61      124.02    341.08 o 
   1  15   8     2379.85     2575.92    181.83 o 
   2  15   8       15.15       60.73     88.43 o 
   3  15   8     3507.32     3868.92    277.93 o 
   4  15   8       26.28       92.35     66.31 o 
   5  15   8     1656.37     1714.68    151.80 o 
   6  15   8       23.68       94.19     87.30 o 
   7  15   8     1951.40     1972.64    245.20 o 
   8  15   8       13.63      -25.52    112.22 o 
   9  15   8      681.39      454.61    174.67 o 
   0  16   8      146.71      277.69    153.45 o 
   1  16   8       88.36      101.94     79.14 o 
   2  16   8      629.76      663.39     92.61 o 
   3  16   8      388.64      381.77     71.57 o 
   4  16   8      134.85       34.29     63.19 o 
   5  16   8      263.23      508.93     89.12 o 
   6  16   8      498.40      572.79    131.57 o 
   7  16   8      443.10      465.93    127.32 o 
   8  16   8      221.53      350.23    132.19 o 
   1  17   8     1304.50     1448.38    164.49 o 
   2  17   8       16.95       -3.84     89.09 o 
   3  17   8      953.17      980.10    113.97 o 
   4  17   8       84.46      -38.24     79.74 o 
   5  17   8      870.71     1070.94    140.21 o 
   6  17   8      119.44       45.88    126.41 o 
   7  17   8      537.09      419.41    133.21 o 
   0  18   8      473.02      602.81    131.93 o 
   1  18   8      196.29      279.59     93.34 o 
   2  18   8     1450.64     1475.20    215.70 o 
   3  18   8        3.47      -26.63     94.50 o 
   4  18   8      595.62      721.82    107.73 o 
   5  18   8      149.91      116.57    100.34 o 
   6  18   8      792.09      780.73    178.94 o 
   1  19   8      407.81      371.23    139.25 o 
   2  19   8       43.43       98.37     83.43 o 
   3  19   8      117.36      -51.58     99.60 o 
   4  19   8      117.65       98.12     92.05 o 
   5  19   8      395.16      347.49    138.85 o 
   0  20   8     2874.19     3277.15    692.21 o 
   1  20   8        2.34       18.53     85.77 o 
   2  20   8     1537.76     1558.26    239.59 o 
   3  20   8       22.18      201.60    128.45 o 
   0   0   9     5052.62     5204.33    343.76 o 
   2   0   9     7024.55     6609.40    395.57 o 
   4   0   9     4769.62     4908.21    318.54 o 
   6   0   9     4063.44     3942.62    226.52 o 
   8   0   9     3544.10     3493.16    291.76 o 
  10   0   9     1339.48     1325.64    198.13 o 
   1   1   9      598.56      632.47     83.12 o 
   2   1   9       27.84      -30.53     53.09 o 
   3   1   9     1125.31     1140.20     62.79 o 
   4   1   9      612.65      590.09     55.09 o 
   5   1   9      482.86      464.27     48.32 o 
   6   1   9      363.11      378.35     53.06 o 
   7   1   9      877.64      820.36     67.55 o 
   8   1   9     1445.41     1575.11    121.66 o 
   9   1   9      132.22       97.02     73.76 o 
  10   1   9      713.41      540.78     82.57 o 
  11   1   9       92.50       37.27     86.53 o 
   0   2   9     4384.74     4253.67    270.09 o 
   1   2   9      136.19      161.88     40.27 o 
   2   2   9     3035.45     2878.36    121.39 o 
   3   2   9      180.17      200.55     43.41 o 
   4   2   9     2999.57     3124.19    144.29 o 
   5   2   9      109.59      104.81     46.65 o 
   6   2   9     1956.94     1864.42    100.78 o 
   7   2   9      154.28      254.47     45.01 o 
   8   2   9     1141.83     1101.08     95.29 o 
   9   2   9      490.10      405.80     75.94 o 
  10   2   9      736.80      598.95    110.01 o 
  11   2   9      166.28      208.29     99.29 o 
   1   3   9     4240.32     4118.14    157.98 o 
   2   3   9      251.68      221.66     45.22 o 
   3   3   9     3249.89     3372.05    157.27 o 
   4   3   9       50.65       72.00     49.94 o 
   5   3   9     2727.22     2783.94    122.67 o 
   6   3   9      847.06      801.11     69.79 o 
   7   3   9     2019.98     2037.43    133.73 o 
   8   3   9      135.00       77.34     59.17 o 
   9   3   9      806.12      803.41     98.66 o 
  10   3   9      270.67      228.20     72.99 o 
  11   3   9      736.41      520.74    115.94 o 
   0   4   9      430.78      509.35     88.92 o 
   1   4   9      182.53      237.12     45.18 o 
   2   4   9       82.07      100.94     42.51 o 
   3   4   9      285.51      263.99     50.72 o 
   4   4   9       49.61       60.59     45.48 o 
   5   4   9      517.71      490.45     55.77 o 
   6   4   9       80.49      118.28     49.65 o 
   7   4   9      993.18     1001.22     80.04 o 
   8   4   9       21.18      119.41     64.49 o 
   9   4   9      523.71      636.34     90.31 o 
  10   4   9      140.48      276.90     70.49 o 
  11   4   9      903.46      838.82    135.23 o 
   1   5   9     3489.34     3583.69    191.21 o 
   2   5   9       15.31       -3.59     38.05 o 
   3   5   9     1956.29     2103.08    103.23 o 
   4   5   9       20.06       42.20     69.45 o 
   5   5   9     2682.12     2645.86    152.77 o 
   6   5   9       18.75       -4.23     55.76 o 
   7   5   9      864.10      848.29     80.72 o 
   8   5   9       13.64      -49.66     54.25 o 
   9   5   9      816.84     1011.98    126.08 o 
  10   5   9        8.38      -40.49     75.87 o 
  11   5   9      419.39      506.56     99.36 o 
   0   6   9      609.37      620.81     95.56 o 
   1   6   9       48.98       21.28     53.25 o 
   2   6   9      375.45      372.34     47.71 o 
   3   6   9      201.22      289.36     44.98 o 
   4   6   9      244.29      249.53     51.32 o 
   5   6   9      250.95      221.35     51.46 o 
   6   6   9       70.75      105.11     52.37 o 
   7   6   9      984.04     1001.02     97.92 o 
   8   6   9       24.70      -34.76     64.05 o 
   9   6   9      200.30      162.82     76.88 o 
  10   6   9      154.22       77.41     82.02 o 
  11   6   9     1063.59      860.79    140.84 o 
   1   7   9     2507.13     2547.15    125.72 o 
   2   7   9      200.57      234.14    103.75 o 
   3   7   9     2517.60     2659.82    138.06 o 
   4   7   9       29.01      -23.29     52.76 o 
   5   7   9     1783.20     1776.46    108.23 o 
   6   7   9      225.20      280.82     57.83 o 
   7   7   9     1504.38     1520.37    136.25 o 
   8   7   9      227.67      329.74     90.81 o 
   9   7   9      822.85      912.66    132.21 o 
  10   7   9      148.44      212.61     93.43 o 
   0   8   9     2754.40     2736.74    175.80 o 
   1   8   9       71.26       66.12     45.56 o 
   2   8   9     1833.28     1956.39    108.76 o 
   3   8   9       14.49        8.46     45.83 o 
   4   8   9     1778.52     1500.87    109.70 o 
   5   8   9      243.44      199.48     58.84 o 
   6   8   9     1607.48     1699.12    126.70 o 
   7   8   9       70.32      129.36     78.94 o 
   8   8   9      434.56      437.09     95.03 o 
   9   8   9      781.19      769.38    106.76 o 
  10   8   9      991.40      793.63    144.22 o 
   1   9   9      463.45      436.23     68.57 o 
   2   9   9       62.69       -0.71     54.70 o 
   3   9   9      863.79      818.35     73.61 o 
   4   9   9      176.55      192.33     54.22 o 
   5   9   9      449.24      274.13     61.92 o 
   6   9   9      462.35      566.09     80.32 o 
   7   9   9      575.57      641.42     89.85 o 
   8   9   9      712.76      707.90    101.81 o 
   9   9   9      100.77       37.29     80.29 o 
  10   9   9      534.81      475.78    134.05 o 
   0  10   9     2499.78     2629.22    275.22 o 
   1  10   9       29.92       21.48     69.68 o 
   2  10   9     5190.37     5271.02    331.31 o 
   3  10   9        2.82        5.86     54.85 o 
   4  10   9     3124.09     2873.22    191.48 o 
   5  10   9       10.68       25.15     60.53 o 
   6  10   9     2095.13     2143.17    182.46 o 
   7  10   9       53.75       50.26     72.78 o 
   8  10   9     2391.55     2451.23    240.25 o 
   9  10   9        2.35      -98.07     98.07 o 
   1  11   9      493.14      543.65     68.27 o 
   2  11   9       18.56       27.46     54.30 o 
   3  11   9      677.13      647.81     81.07 o 
   4  11   9      341.09      295.98     81.05 o 
   5  11   9      265.99      261.65     70.87 o 
   6  11   9      161.17      165.82     94.48 o 
   7  11   9      573.67      359.16    106.16 o 
   8  11   9      625.29      622.86    106.89 o 
   9  11   9       67.36      -36.20     93.82 o 
   0  12   9     2296.02     2118.41    210.40 o 
   1  12   9       92.35       82.27     71.45 o 
   2  12   9     1611.35     1700.90    143.74 o 
   3  12   9      107.92      117.31     73.12 o 
   4  12   9     1304.84     1192.98    114.07 o 
   5  12   9      194.82      194.65     80.48 o 
   6  12   9     1432.14     1258.82    156.49 o 
   7  12   9      104.77      123.24     92.85 o 
   8  12   9      522.46      463.40    133.34 o 
   1  13   9     2549.01     2323.54    220.29 o 
   2  13   9      118.97       80.77     80.71 o 
   3  13   9     2454.68     2496.18    235.73 o 
   4  13   9       36.66      -42.89     68.80 o 
   5  13   9     1965.05     2131.32    212.87 o 
   6  13   9      340.21      313.28     92.27 o 
   7  13   9     1723.62     1780.12    259.12 o 
   8  13   9       24.35      -15.07    150.34 o 
   0  14   9      357.78      408.20    108.75 o 
   1  14   9       26.04      -64.32     84.02 o 
   2  14   9       83.74      157.41     87.34 o 
   3  14   9       76.99      161.82     94.73 o 
   4  14   9       93.59       77.13     83.92 o 
   5  14   9      216.18      370.04     97.45 o 
   6  14   9       72.50       76.77    121.55 o 
   7  14   9      296.77      201.66    158.77 o 
   1  15   9     1908.72     1662.61    198.73 o 
   2  15   9        9.34       13.86     79.97 o 
   3  15   9     1002.46     1022.80    140.05 o 
   4  15   9        8.69      -46.26    134.43 o 
   5  15   9     1394.90     1365.29    220.70 o 
   6  15   9       37.56      -25.25    102.95 o 
   0  16   9      420.83      362.72    112.66 o 
   1  16   9       89.18      145.47     85.74 o 
   2  16   9      174.54       94.94     90.41 o 
   3  16   9       37.10      -81.20     81.20 o 
   4  16   9      186.11      192.49     88.91 o 
   5  16   9      318.30      186.08    154.58 o 
   1  17   9      945.76      881.20    147.41 o 
   2  17   9       79.00      171.14    120.29 o 
   3  17   9      703.27      481.02    276.51 o 
   4  17   9       59.52     -145.29    173.20 o 
   0  18   9     1081.24      980.31    295.29 o 
   1  18   9       50.08      -79.52     87.59 o 
   0   0  10     5445.61     5673.76    587.87 o 
   2   0  10     2744.39     2771.33    234.21 o 
   4   0  10     3161.88     3026.72    311.84 o 
   6   0  10     1965.63     1825.11    229.28 o 
   8   0  10     1164.60     1195.26    380.58 o 
   1   1  10      604.51      539.87     64.04 o 
   2   1  10       96.14      163.57     59.15 o 
   3   1  10      595.51      626.02     83.90 o 
   4   1  10      140.19       61.69     66.50 o 
   5   1  10      563.08      496.35     89.28 o 
   6   1  10      438.03      461.30     99.40 o 
   7   1  10      235.72      118.27     99.05 o 
   8   1  10      272.31      276.56     96.70 o 
   9   1  10      341.38      368.59    203.70 o 
   0   2  10      834.55      893.19     96.66 o 
   1   2  10      206.06       72.22     59.70 o 
   2   2  10     1839.51     1848.46    126.10 o 
   3   2  10       28.16       10.73     57.12 o 
   4   2  10      943.01      972.37     95.93 o 
   5   2  10      157.13      120.59     75.07 o 
   6   2  10      821.94      831.01     90.35 o 
   7   2  10      261.69      169.05     76.41 o 
   8   2  10      679.60      729.56    146.84 o 
   9   2  10       75.32      264.31    239.29 o 
   1   3  10     1572.94     1607.55    110.77 o 
   2   3  10        0.28      -60.19     60.19 o 
   3   3  10     1257.43     1337.03    113.42 o 
   4   3  10       63.08       75.23     70.88 o 
   5   3  10     1132.32     1354.25    131.54 o 
   6   3  10       44.10       42.78     81.08 o 
   7   3  10      720.90      862.03    117.01 o 
   8   3  10      220.84      221.62    109.16 o 
   9   3  10      442.47      511.46    249.92 o 
   0   4  10       39.61       12.59     86.65 o 
   1   4  10      174.96      198.64     57.80 o 
   2   4  10      694.27      713.32     77.56 o 
   3   4  10      118.53      136.99     73.68 o 
   4   4  10       78.75      -30.75     91.16 o 
   5   4  10      301.53      203.22     76.51 o 
   6   4  10      224.49      337.96     92.90 o 
   7   4  10      243.45      339.24    109.37 o 
   8   4  10      233.20      348.02     99.86 o 
   9   4  10      616.30      899.31    250.67 o 
   1   5  10     1817.23     1812.79    122.39 o 
   2   5  10       18.68      -26.15     61.77 o 
   3   5  10     3022.37     3139.45    264.26 o 
   4   5  10        1.07       82.67     77.33 o 
   5   5  10     1154.29     1277.37    127.17 o 
   6   5  10       21.71      -36.03     70.77 o 
   7   5  10     1836.47     1851.47    212.31 o 
   8   5  10        9.51       22.91     94.34 o 
   9   5  10      683.58      603.16    306.90 o 
   0   6  10      303.00      377.04    292.46 o 
   1   6  10        4.89       28.73     67.47 o 
   2   6  10      399.88      479.35     85.82 o 
   3   6  10       65.16       69.96     59.70 o 
   4   6  10      283.34      334.16     82.54 o 
   5   6  10      168.69      132.11     86.85 o 
   6   6  10      230.95      101.63    139.00 o 
   7   6  10      234.11      206.73     85.17 o 
   8   6  10      219.29      231.33     93.35 o 
   1   7  10     1279.97     1425.35    155.93 o 
   2   7  10       12.27       85.71     85.56 o 
   3   7  10      979.44      927.66    111.85 o 
   4   7  10      159.27      102.06     68.51 o 
   5   7  10      822.92      811.69    125.40 o 
   6   7  10       31.78      139.48    120.66 o 
   7   7  10      526.51      399.78    103.13 o 
   8   7  10      215.76      234.40    120.38 o 
   0   8  10     1067.43     1069.14    199.31 o 
   1   8  10       56.51      199.34     90.13 o 
   2   8  10     1417.12     1461.99    164.42 o 
   3   8  10       41.38       22.85     85.63 o 
   4   8  10      899.73      815.22    120.37 o 
   5   8  10      162.48      130.89    103.68 o 
   6   8  10      705.56      799.36    129.81 o 
   7   8  10      121.14      100.91     80.67 o 
   8   8  10      554.60      534.29    194.35 o 
   1   9  10      321.63      375.26    109.23 o 
   2   9  10       93.94      169.22     86.83 o 
   3   9  10      238.95      364.52    117.30 o 
   4   9  10      117.93       74.73     80.65 o 
   5   9  10      311.61      347.82    103.18 o 
   6   9  10      436.89      351.04    115.11 o 
   7   9  10      110.20      195.78    124.39 o 
   0  10  10     3530.65     3614.95    565.91 o 
   1  10  10        1.08       19.74    114.91 o 
   2  10  10     2188.71     2234.09    205.63 o 
   3  10  10        0.04       86.42     78.31 o 
   4  10  10     1951.78     1977.55    213.67 o 
   5  10  10       59.44      106.12     92.00 o 
   6  10  10     1518.18     1330.91    216.55 o 
   1  11  10      676.28      787.50    139.49 o 
   2  11  10       83.92      137.20     92.44 o 
   3  11  10      308.92      247.33     97.85 o 
   4  11  10       76.82       30.03     95.67 o 
   5  11  10      501.84      419.52    139.83 o 
   6  11  10      458.30     1020.97    323.61 o 
   0  12  10      806.89     1121.77    256.00 o 
   1  12  10      201.59      108.38    109.09 o 
   2  12  10      711.78      728.00    166.10 o 
   3  12  10       55.40       52.37    120.56 o 
   4  12  10      703.94      553.54    140.86 o 
   5  12  10      199.24       63.64    381.34 o 
   1  13  10     1325.03     1201.48    224.96 o 
   2  13  10       13.77     -131.31    131.31 o 
   3  13  10      843.21      797.09    273.16 o 
   4  13  10       94.50      283.90    178.03 o 
   0  14  10       21.90     -131.57    169.49 o 
   1  14  10        6.99       27.15    111.53 o 
   2  14  10      581.76      395.61    157.86 o 
   0   0  11      843.77      998.68    177.74 o 
   2   0  11     1829.33     1798.31    219.76 o 
   4   0  11      967.22     1168.78    215.67 o 
   6   0  11      900.15      866.00    361.59 o 
   1   1  11      179.40      178.27     59.75 o 
   2   1  11       12.63       -0.80     70.81 o 
   3   1  11      113.55      118.50     80.16 o 
   4   1  11      170.86       76.09     89.39 o 
   5   1  11      195.00      144.30     87.06 o 
   6   1  11      132.47      424.39    203.72 o 
   0   2  11     1194.09     1048.34    167.92 o 
   1   2  11       68.85       97.40     62.09 o 
   2   2  11     1024.19     1015.68    119.34 o 
   3   2  11       85.95       72.79     86.53 o 
   4   2  11      742.63      776.55    120.62 o 
   5   2  11       93.69      178.32    102.71 o 
   1   3  11      744.58      736.47    101.73 o 
   2   3  11       65.42      177.68     84.64 o 
   3   3  11     1160.94      971.85    136.02 o 
   4   3  11       26.89       19.94     86.55 o 
   5   3  11      411.92      390.51    127.82 o 
   0   4  11      879.76      889.80    165.92 o 
   1   4  11       19.48      -23.03     84.14 o 
   2   4  11       44.29       53.42     94.88 o 
   3   4  11       68.66      190.36     85.53 o 
   4   4  11      409.70      450.85    104.90 o 
   5   4  11      229.59      232.31    205.94 o 
   1   5  11     2163.79     2138.82    247.78 o 
   2   5  11        1.68      -17.19     76.03 o 
   3   5  11      944.81      710.35    138.92 o 
   4   5  11        3.94       76.17    107.03 o 
   5   5  11     1682.28     1681.04    349.35 o 
   0   6  11      366.90       98.90    161.64 o 
   1   6  11       35.92       98.15     84.26 o 
   2   6  11       79.47       49.31     98.39 o 
   3   6  11       28.31      -96.33     96.33 o 
   4   6  11      157.14      214.04    172.65 o 
   1   7  11      680.22      632.40    134.61 o 
   2   7  11       24.53      125.94    101.32 o 
   3   7  11      747.24      681.30    133.69 o 
   0   8  11     1006.59      838.50    258.06 o 
   1   8  11       52.09      126.50    130.24 o 
   2   8  11      764.53      563.73    125.76 o 
   3   8  11       52.91      141.64    154.38 o 
   1   9  11       27.72      -11.69     94.41 o 
                                                 
